# Supplementary material for: Direct functionalization of white phosphorus with anionic dicarbenes and mesoionic carbenes: facile access to 1,2,3-triphosphol-2-ides
Source: Chem Sci. 2019 Oct 18;10(48):11078–85. doi: 10.1039/c9sc04441h (PMC7069227; doi:10.1039/c9sc04441h)
Supplement: Supplementary file 2 [file SC-010-C9SC04441H-s002.cif]

# Electronic Supplementary Material (ESI) for Chemical Science.
# This journal is © The Royal Society of Chemistry 2019

####################################################################### 
# 
# This file contains crystal structure data downloaded from the 
# Cambridge Structural Database (CSD) hosted by the Cambridge 
# Crystallographic Data Centre (CCDC).
# 
# Full information about CCDC data access policies and citation 
# guidelines are available at http://www.ccdc.cam.ac.uk/access/V1 
# 
# Audit and citation data items may have been added by the CCDC. 
# Please retain this information to preserve the provenance of 
# this file and to allow appropriate attribution of the data. 
# 
#######################################################################

data_compound1b
_database_code_depnum_ccdc_archive 'CCDC 1939608'
loop_
_audit_author_name
_audit_author_address
'Hans Georg Stammler'
;University of Bielefeld
Germany
;
_audit_update_record             
;
2019-07-10 deposited with the CCDC.	2019-10-18 downloaded from the CCDC.
;


_audit_creation_date             2019-04-15
_audit_creation_method           
;
Olex2 1.3-ac4
(compiled 2018.12.18 svn.r3554 for Rigaku Oxford Diffraction, GUI svn.r1)
;
_shelx_SHELXL_version_number     2018/3
_chemical_name_common            ?
_chemical_name_systematic        ?
_chemical_formula_moiety         'Br, C34 H43 N2'
_chemical_formula_sum            'C34 H43 Br N2'
_chemical_formula_weight         559.61
_chemical_melting_point          ?
loop_
_atom_type_symbol
_atom_type_description
_atom_type_scat_dispersion_real
_atom_type_scat_dispersion_imag
_atom_type_scat_source
C C 0.0033 0.0016 'International Tables Vol C Tables 4.2.6.8 and 6.1.1.4'
H H 0.0000 0.0000 'International Tables Vol C Tables 4.2.6.8 and 6.1.1.4'
Br Br -0.2901 2.4595 'International Tables Vol C Tables 4.2.6.8 and 6.1.1.4'
N N 0.0061 0.0033 'International Tables Vol C Tables 4.2.6.8 and 6.1.1.4'

_shelx_space_group_comment       
;
The symmetry employed for this shelxl refinement is uniquely defined
by the following loop, which should always be used as a source of
symmetry information in preference to the above space-group names.
They are only intended as comments.
;
_space_group_crystal_system      monoclinic
_space_group_IT_number           14
_space_group_name_H-M_alt        'P 1 21/c 1'
_space_group_name_Hall           '-P 2ybc'
loop_
_space_group_symop_operation_xyz
'x, y, z'
'-x, y+1/2, -z+1/2'
'-x, -y, -z'
'x, -y-1/2, z-1/2'

_cell_length_a                   10.3786(2)
_cell_length_b                   15.7209(3)
_cell_length_c                   19.3197(3)
_cell_angle_alpha                90
_cell_angle_beta                 100.6678(18)
_cell_angle_gamma                90
_cell_volume                     3097.75(10)
_cell_formula_units_Z            4
_cell_measurement_reflns_used    22413
_cell_measurement_temperature    100.0(1)
_cell_measurement_theta_max      30.9030
_cell_measurement_theta_min      1.6990
_shelx_estimated_absorpt_T_max   ?
_shelx_estimated_absorpt_T_min   ?
_exptl_absorpt_coefficient_mu    1.350
_exptl_absorpt_correction_T_max  1.00000
_exptl_absorpt_correction_T_min  0.79577
_exptl_absorpt_correction_type   multi-scan
_exptl_absorpt_process_details   
;
CrysAlisPro 1.171.40.47a (Rigaku Oxford Diffraction, 2019)
Empirical absorption correction using spherical harmonics,
 implemented in SCALE3 ABSPACK scaling algorithm.
;
_exptl_absorpt_special_details   ?
_exptl_crystal_colour            'clear colourless'
_exptl_crystal_colour_lustre     clear
_exptl_crystal_colour_primary    colourless
_exptl_crystal_density_diffrn    1.200
_exptl_crystal_density_meas      ?
_exptl_crystal_density_method    ?
_exptl_crystal_description       block
_exptl_crystal_F_000             1184
loop_
_exptl_crystal_face_index_h
_exptl_crystal_face_index_k
_exptl_crystal_face_index_l
_exptl_crystal_face_perp_dist
0 0 1 0.0336
0 0 -1 0.0336
-1 0 -1 0.0781
1 0 1 0.0781
0 -1 1 0.0712
0 1 -1 0.0712
-3 5 1 0.0945
3 -5 -1 0.0945

_exptl_crystal_size_max          0.268
_exptl_crystal_size_mid          0.189
_exptl_crystal_size_min          0.067
_exptl_transmission_factor_max   ?
_exptl_transmission_factor_min   ?
_diffrn_reflns_av_R_equivalents  0.0379
_diffrn_reflns_av_unetI/netI     0.0268
_diffrn_reflns_Laue_measured_fraction_full 0.999
_diffrn_reflns_Laue_measured_fraction_max 0.950
_diffrn_reflns_limit_h_max       15
_diffrn_reflns_limit_h_min       -15
_diffrn_reflns_limit_k_max       22
_diffrn_reflns_limit_k_min       -22
_diffrn_reflns_limit_l_max       28
_diffrn_reflns_limit_l_min       -28
_diffrn_reflns_number            76135
_diffrn_reflns_point_group_measured_fraction_full 0.999
_diffrn_reflns_point_group_measured_fraction_max 0.950
_diffrn_reflns_theta_full        25.242
_diffrn_reflns_theta_max         32.162
_diffrn_reflns_theta_min         1.682
_diffrn_ambient_temperature      100.0(1)
_diffrn_detector_area_resol_mean 8.0951
_diffrn_detector_type            Eos
_diffrn_measured_fraction_theta_full 0.999
_diffrn_measured_fraction_theta_max 0.950
_diffrn_measurement_details      
;
List of Runs (angles in degrees, time in seconds):

  # Type    Start    End  Width  t~exp~   \w     \q     \k     \f   Frames
#--------------------------------------------------------------------------
  1  \w     -4.00  96.00   1.00   29.96    --   26.03  77.00 -90.00  100
  2  \w      1.00  98.00   1.00   29.96    --   26.03  38.00-150.00   97
  3  \w      6.00  95.00   1.00   29.96    --   26.03  57.00  30.00   89
  4  \w     -4.00  96.00   1.00   29.96    --   26.03  77.00 120.00  100
  5  \w    -20.00  68.00   1.00   29.96    --   26.03 -99.00-120.00   88
  6  \w    -46.00  52.00   1.00   29.96    --   26.03 -38.00 120.00   98
  7  \w      6.00  95.00   1.00   29.96    --   26.03  57.00-120.00   89
  8  \w    -20.00  68.00   1.00   29.96    --   26.03 -99.00   0.00   88
  9  \w    -20.00  68.00   1.00   29.96    --   26.03 -99.00  90.00   88
 10  \w    -47.00  70.00   1.00   29.96    --   26.03 -19.00-150.00  117
 11  \w    -99.00 -42.00   1.00   29.96    --  -23.50-178.00 150.00   57
;
_diffrn_measurement_device       'four-circle diffractometer'
_diffrn_measurement_device_type  'SuperNova, Single source at offset/far, Eos'
_diffrn_measurement_method       '\w scans'
_diffrn_radiation_type           MoK\a
_diffrn_radiation_wavelength     0.71073
_diffrn_source                   ?
_reflns_Friedel_coverage         0.000
_reflns_Friedel_fraction_full    .
_reflns_Friedel_fraction_max     .
_reflns_number_gt                8477
_reflns_number_total             10359
_reflns_special_details          
;
 Reflections were merged by SHELXL according to the crystal
 class for the calculation of statistics and refinement.
 
 _reflns_Friedel_fraction is defined as the number of unique
 Friedel pairs measured divided by the number that would be
 possible theoretically, ignoring centric projections and
 systematic absences.
;
_reflns_threshold_expression     'I > 2\s(I)'
_computing_cell_refinement       'CrysAlisPro 1.171.40.47a (Rigaku OD, 2019)'
_computing_data_collection       'CrysAlisPro 1.171.40.47a (Rigaku OD, 2019)'
_computing_data_reduction        'CrysAlisPro 1.171.40.47a (Rigaku OD, 2019)'
_computing_molecular_graphics    'Olex2 (Dolomanov et al., 2009)'
_computing_publication_material  'Olex2 (Dolomanov et al., 2009)'
_computing_structure_refinement  'ShelXL (Sheldrick, 2015)'
_computing_structure_solution    'ShelXS (Sheldrick, 2008)'
_refine_diff_density_max         0.958
_refine_diff_density_min         -0.677
_refine_diff_density_rms         0.060
_refine_ls_extinction_coef       .
_refine_ls_extinction_method     none
_refine_ls_goodness_of_fit_ref   1.043
_refine_ls_hydrogen_treatment    constr
_refine_ls_matrix_type           full
_refine_ls_number_parameters     342
_refine_ls_number_reflns         10359
_refine_ls_number_restraints     0
_refine_ls_R_factor_all          0.0510
_refine_ls_R_factor_gt           0.0357
_refine_ls_restrained_S_all      1.043
_refine_ls_shift/su_max          0.002
_refine_ls_shift/su_mean         0.000
_refine_ls_structure_factor_coef Fsqd
_refine_ls_weighting_details     
'w=1/[\s^2^(Fo^2^)+(0.0348P)^2^+1.8602P] where P=(Fo^2^+2Fc^2^)/3'
_refine_ls_weighting_scheme      calc
_refine_ls_wR_factor_gt          0.0815
_refine_ls_wR_factor_ref         0.0874
_refine_special_details          
'Hydrgen atoms taken into account using a riding model. Methyl group C10  disordered in ratio 1:1.'
_olex2_refinement_description    
;
1. Fixed Uiso
 At 1.2 times of:
  All C(H) groups, All C(H,H,H,H,H,H) groups
 At 1.5 times of:
  All C(H,H,H) groups
2. Others
 Fixed Sof: H10A(0.5) H10B(0.5) H10C(0.5) H10D(0.5) H10E(0.5) H10F(0.5)
3.a Ternary CH refined with riding coordinates:
 C17(H17), C20(H20), C29(H29), C32(H32)
3.b Aromatic/amide H refined with riding coordinates:
 C2(H2), C3(H3), C5(H5), C7(H7), C8(H8), C9(H9), C13(H13), C14(H14), C15(H15),
 C25(H25), C26(H26), C27(H27)
3.c Disordered Me refined with riding coordinates:
 C10(H10A,H10B,H10C,H10D,H10E,H10F)
3.d Idealised Me refined as rotating group:
 C18(H18A,H18B,H18C), C19(H19A,H19B,H19C), C21(H21A,H21B,H21C), C22(H22A,H22B,
 H22C), C30(H30A,H30B,H30C), C31(H31A,H31B,H31C), C33(H33A,H33B,H33C), C34(H34A,
 H34B,H34C)
;
_atom_sites_solution_hydrogens   geom
_atom_sites_solution_primary     direct
_atom_sites_solution_secondary   ?
loop_
_atom_site_label
_atom_site_type_symbol
_atom_site_fract_x
_atom_site_fract_y
_atom_site_fract_z
_atom_site_U_iso_or_equiv
_atom_site_adp_type
_atom_site_occupancy
_atom_site_site_symmetry_order
_atom_site_calc_flag
_atom_site_refinement_flags_posn
_atom_site_refinement_flags_adp
_atom_site_refinement_flags_occupancy
_atom_site_disorder_assembly
_atom_site_disorder_group
Br1 Br 0.25939(2) 0.74035(2) 0.06482(2) 0.02525(5) Uani 1 1 d . . . . .
N1 N 0.36755(11) 0.53383(7) 0.27048(6) 0.0165(2) Uani 1 1 d . . . . .
N2 N 0.25555(11) 0.47251(7) 0.17828(6) 0.0156(2) Uani 1 1 d . . . . .
C1 C 0.30865(13) 0.46055(8) 0.24672(6) 0.0149(2) Uani 1 1 d . . . . .
C2 C 0.34991(14) 0.59311(9) 0.21644(7) 0.0201(3) Uani 1 1 d . . . . .
H2 H 0.380737 0.650131 0.219394 0.024 Uiso 1 1 calc R . . . .
C3 C 0.28073(14) 0.55468(8) 0.15881(7) 0.0197(3) Uani 1 1 d . . . . .
H3 H 0.254373 0.579365 0.113513 0.024 Uiso 1 1 calc R . . . .
C4 C 0.29745(13) 0.38364(8) 0.28814(6) 0.0149(2) Uani 1 1 d . . . . .
C5 C 0.17279(14) 0.35046(9) 0.28889(7) 0.0191(3) Uani 1 1 d . . . . .
H5 H 0.098063 0.377372 0.261917 0.023 Uiso 1 1 calc R . . . .
C6 C 0.15624(14) 0.27864(9) 0.32848(7) 0.0210(3) Uani 1 1 d . . . . .
C7 C 0.26809(15) 0.24083(9) 0.36746(7) 0.0203(3) Uani 1 1 d . . . . .
H7 H 0.258866 0.192073 0.395180 0.024 Uiso 1 1 calc R . . . .
C8 C 0.39248(14) 0.27265(9) 0.36677(7) 0.0193(3) Uani 1 1 d . . . . .
H8 H 0.467156 0.245187 0.393278 0.023 Uiso 1 1 calc R . . . .
C9 C 0.40812(13) 0.34465(8) 0.32737(7) 0.0168(2) Uani 1 1 d . . . . .
H9 H 0.493080 0.367022 0.327163 0.020 Uiso 1 1 calc R . . . .
C10 C 0.02139(17) 0.24337(12) 0.32883(10) 0.0349(4) Uani 1 1 d . . . . .
H10A H 0.028439 0.193131 0.359326 0.042 Uiso 0.5 1 calc R . P . .
H10B H -0.032148 0.286669 0.346580 0.042 Uiso 0.5 1 calc R . P . .
H10C H -0.019824 0.227365 0.280795 0.042 Uiso 0.5 1 calc R . P . .
H10D H -0.044128 0.278313 0.298475 0.042 Uiso 0.5 1 calc R . P . .
H10E H 0.016459 0.184775 0.311220 0.042 Uiso 0.5 1 calc R . P . .
H10F H 0.004135 0.244078 0.377006 0.042 Uiso 0.5 1 calc R . P . .
C11 C 0.42990(13) 0.55243(8) 0.34253(7) 0.0162(2) Uani 1 1 d . . . . .
C12 C 0.34946(13) 0.57668(8) 0.38978(7) 0.0180(2) Uani 1 1 d . . . . .
C13 C 0.41195(14) 0.60084(9) 0.45723(7) 0.0201(3) Uani 1 1 d . . . . .
H13 H 0.361081 0.618578 0.490746 0.024 Uiso 1 1 calc R . . . .
C14 C 0.54731(14) 0.59918(9) 0.47572(7) 0.0203(3) Uani 1 1 d . . . . .
H14 H 0.588288 0.615765 0.521838 0.024 Uiso 1 1 calc R . . . .
C15 C 0.62381(14) 0.57365(9) 0.42781(7) 0.0198(3) Uani 1 1 d . . . . .
H15 H 0.716513 0.572430 0.441697 0.024 Uiso 1 1 calc R . . . .
C16 C 0.56667(13) 0.54974(8) 0.35953(7) 0.0171(2) Uani 1 1 d . . . . .
C17 C 0.20105(14) 0.58030(10) 0.36984(8) 0.0233(3) Uani 1 1 d . . . . .
H17 H 0.174186 0.550719 0.323590 0.028 Uiso 1 1 calc R . . . .
C18 C 0.15617(18) 0.67274(12) 0.36076(10) 0.0367(4) Uani 1 1 d . . . . .
H18A H 0.185510 0.703667 0.404904 0.055 Uiso 1 1 calc GR . . . .
H18B H 0.060276 0.674754 0.348438 0.055 Uiso 1 1 calc GR . . . .
H18C H 0.193893 0.699151 0.323103 0.055 Uiso 1 1 calc GR . . . .
C19 C 0.13568(18) 0.53500(17) 0.42418(11) 0.0491(6) Uani 1 1 d . . . . .
H19A H 0.167108 0.476167 0.429680 0.074 Uiso 1 1 calc GR . . . .
H19B H 0.040383 0.535200 0.408232 0.074 Uiso 1 1 calc GR . . . .
H19C H 0.157621 0.564583 0.469481 0.074 Uiso 1 1 calc GR . . . .
C20 C 0.65346(15) 0.52473(9) 0.30737(7) 0.0218(3) Uani 1 1 d . . . . .
H20 H 0.596675 0.497883 0.265625 0.026 Uiso 1 1 calc R . . . .
C21 C 0.75855(16) 0.46012(11) 0.33885(9) 0.0287(3) Uani 1 1 d . . . . .
H21A H 0.818200 0.486159 0.378434 0.043 Uiso 1 1 calc GR . . . .
H21B H 0.808177 0.442593 0.302760 0.043 Uiso 1 1 calc GR . . . .
H21C H 0.716511 0.410251 0.355508 0.043 Uiso 1 1 calc GR . . . .
C22 C 0.71727(19) 0.60411(12) 0.28201(10) 0.0370(4) Uani 1 1 d . . . . .
H22A H 0.648844 0.642675 0.258378 0.055 Uiso 1 1 calc GR . . . .
H22B H 0.773748 0.587221 0.248951 0.055 Uiso 1 1 calc GR . . . .
H22C H 0.769979 0.633099 0.322494 0.055 Uiso 1 1 calc GR . . . .
C23 C 0.20294(13) 0.40569(8) 0.12918(6) 0.0145(2) Uani 1 1 d . . . . .
C24 C 0.29349(13) 0.35481(8) 0.10300(7) 0.0172(2) Uani 1 1 d . . . . .
C25 C 0.24267(14) 0.28974(9) 0.05660(7) 0.0209(3) Uani 1 1 d . . . . .
H25 H 0.300819 0.252780 0.038486 0.025 Uiso 1 1 calc R . . . .
C26 C 0.10864(15) 0.27849(9) 0.03673(7) 0.0212(3) Uani 1 1 d . . . . .
H26 H 0.075827 0.233474 0.005601 0.025 Uiso 1 1 calc R . . . .
C27 C 0.02186(14) 0.33218(9) 0.06175(7) 0.0190(3) Uani 1 1 d . . . . .
H27 H -0.069798 0.324629 0.046407 0.023 Uiso 1 1 calc R . . . .
C28 C 0.06723(13) 0.39719(8) 0.10916(7) 0.0158(2) Uani 1 1 d . . . . .
C29 C 0.44037(14) 0.37017(10) 0.11976(8) 0.0229(3) Uani 1 1 d . . . . .
H29 H 0.457173 0.420105 0.152235 0.027 Uiso 1 1 calc R . . . .
C30 C 0.51478(16) 0.29392(11) 0.15647(9) 0.0294(3) Uani 1 1 d . . . . .
H30A H 0.480527 0.280104 0.199102 0.044 Uiso 1 1 calc GR . . . .
H30B H 0.608200 0.307852 0.169268 0.044 Uiso 1 1 calc GR . . . .
H30C H 0.503350 0.244895 0.124590 0.044 Uiso 1 1 calc GR . . . .
C31 C 0.48980(19) 0.39236(18) 0.05202(11) 0.0538(6) Uani 1 1 d . . . . .
H31A H 0.479836 0.342839 0.020670 0.081 Uiso 1 1 calc GR . . . .
H31B H 0.582511 0.408463 0.063620 0.081 Uiso 1 1 calc GR . . . .
H31C H 0.438661 0.439984 0.028419 0.081 Uiso 1 1 calc GR . . . .
C32 C -0.02974(14) 0.45715(9) 0.13420(7) 0.0204(3) Uani 1 1 d . . . . .
H32 H 0.017025 0.487994 0.176793 0.024 Uiso 1 1 calc R . . . .
C33 C -0.07957(19) 0.52295(11) 0.07709(9) 0.0351(4) Uani 1 1 d . . . . .
H33A H -0.005641 0.556748 0.067297 0.053 Uiso 1 1 calc GR . . . .
H33B H -0.143167 0.560513 0.093383 0.053 Uiso 1 1 calc GR . . . .
H33C H -0.121788 0.493726 0.034022 0.053 Uiso 1 1 calc GR . . . .
C34 C -0.14558(15) 0.40904(11) 0.15450(9) 0.0296(3) Uani 1 1 d . . . . .
H34A H -0.195983 0.381276 0.112682 0.044 Uiso 1 1 calc GR . . . .
H34B H -0.202123 0.449107 0.173752 0.044 Uiso 1 1 calc GR . . . .
H34C H -0.112742 0.365940 0.190058 0.044 Uiso 1 1 calc GR . . . .

loop_
_atom_site_aniso_label
_atom_site_aniso_U_11
_atom_site_aniso_U_22
_atom_site_aniso_U_33
_atom_site_aniso_U_23
_atom_site_aniso_U_13
_atom_site_aniso_U_12
Br1 0.02175(7) 0.02492(8) 0.02656(8) 0.00866(5) -0.00209(5) -0.00560(5)
N1 0.0204(5) 0.0138(5) 0.0142(5) -0.0003(4) 0.0000(4) -0.0030(4)
N2 0.0187(5) 0.0138(5) 0.0131(5) 0.0004(4) 0.0000(4) -0.0019(4)
C1 0.0157(6) 0.0148(5) 0.0132(5) -0.0005(4) 0.0001(4) -0.0012(4)
C2 0.0270(7) 0.0143(6) 0.0177(6) 0.0020(5) 0.0008(5) -0.0034(5)
C3 0.0265(7) 0.0140(6) 0.0174(6) 0.0020(4) 0.0005(5) -0.0010(5)
C4 0.0187(6) 0.0138(5) 0.0116(5) -0.0005(4) 0.0013(4) -0.0016(4)
C5 0.0182(6) 0.0207(6) 0.0176(6) 0.0027(5) 0.0015(5) -0.0012(5)
C6 0.0215(7) 0.0228(7) 0.0182(6) 0.0036(5) 0.0026(5) -0.0051(5)
C7 0.0266(7) 0.0179(6) 0.0156(6) 0.0026(5) 0.0018(5) -0.0031(5)
C8 0.0223(6) 0.0174(6) 0.0163(6) 0.0012(5) -0.0015(5) 0.0005(5)
C9 0.0177(6) 0.0161(6) 0.0156(6) -0.0007(4) 0.0003(5) -0.0020(5)
C10 0.0241(8) 0.0433(10) 0.0364(9) 0.0162(7) 0.0036(7) -0.0098(7)
C11 0.0200(6) 0.0135(5) 0.0140(5) -0.0014(4) 0.0001(5) -0.0030(5)
C12 0.0196(6) 0.0147(6) 0.0192(6) -0.0008(4) 0.0023(5) -0.0017(5)
C13 0.0258(7) 0.0166(6) 0.0183(6) -0.0014(5) 0.0051(5) -0.0024(5)
C14 0.0258(7) 0.0177(6) 0.0159(6) -0.0015(5) -0.0004(5) -0.0047(5)
C15 0.0196(6) 0.0188(6) 0.0195(6) 0.0008(5) -0.0006(5) -0.0038(5)
C16 0.0202(6) 0.0144(5) 0.0165(6) 0.0008(4) 0.0026(5) -0.0017(5)
C17 0.0193(7) 0.0273(7) 0.0227(7) -0.0018(5) 0.0027(5) -0.0007(5)
C18 0.0295(9) 0.0333(9) 0.0434(10) -0.0066(7) -0.0033(7) 0.0101(7)
C19 0.0224(8) 0.0808(16) 0.0435(11) 0.0204(11) 0.0043(8) -0.0115(9)
C20 0.0225(7) 0.0238(7) 0.0198(6) -0.0002(5) 0.0058(5) -0.0010(5)
C21 0.0239(7) 0.0322(8) 0.0308(8) 0.0017(6) 0.0071(6) 0.0048(6)
C22 0.0442(10) 0.0315(9) 0.0417(10) 0.0074(7) 0.0249(8) -0.0022(7)
C23 0.0178(6) 0.0132(5) 0.0116(5) 0.0000(4) 0.0007(4) -0.0009(4)
C24 0.0178(6) 0.0157(6) 0.0178(6) 0.0018(4) 0.0027(5) 0.0020(5)
C25 0.0266(7) 0.0172(6) 0.0192(6) -0.0020(5) 0.0055(5) 0.0042(5)
C26 0.0280(7) 0.0170(6) 0.0177(6) -0.0038(5) 0.0017(5) -0.0018(5)
C27 0.0190(6) 0.0204(6) 0.0163(6) -0.0006(5) 0.0001(5) -0.0024(5)
C28 0.0174(6) 0.0160(6) 0.0136(5) 0.0004(4) 0.0020(5) 0.0010(5)
C29 0.0173(6) 0.0237(7) 0.0274(7) 0.0024(5) 0.0034(5) 0.0019(5)
C30 0.0231(7) 0.0293(8) 0.0337(8) -0.0003(6) -0.0007(6) 0.0070(6)
C31 0.0231(9) 0.0919(18) 0.0473(12) 0.0317(12) 0.0085(8) -0.0034(10)
C32 0.0194(6) 0.0227(7) 0.0189(6) -0.0025(5) 0.0031(5) 0.0047(5)
C33 0.0422(10) 0.0329(9) 0.0308(8) 0.0052(7) 0.0082(7) 0.0206(7)
C34 0.0190(7) 0.0374(9) 0.0333(8) -0.0031(7) 0.0073(6) 0.0014(6)

_geom_special_details            
;
 All esds (except the esd in the dihedral angle between two l.s. planes)
 are estimated using the full covariance matrix.  The cell esds are taken
 into account individually in the estimation of esds in distances, angles
 and torsion angles; correlations between esds in cell parameters are only
 used when they are defined by crystal symmetry.  An approximate (isotropic)
 treatment of cell esds is used for estimating esds involving l.s. planes.
;
loop_
_geom_bond_atom_site_label_1
_geom_bond_atom_site_label_2
_geom_bond_distance
_geom_bond_site_symmetry_2
_geom_bond_publ_flag
N1 C1 1.3445(16) . ?
N1 C2 1.3860(17) . ?
N1 C11 1.4521(16) . ?
N2 C1 1.3481(16) . ?
N2 C3 1.3839(17) . ?
N2 C23 1.4524(16) . ?
C1 C4 1.4663(17) . ?
C2 H2 0.9500 . ?
C2 C3 1.3507(19) . ?
C3 H3 0.9500 . ?
C4 C5 1.3976(18) . ?
C4 C9 1.3955(18) . ?
C5 H5 0.9500 . ?
C5 C6 1.3921(19) . ?
C6 C7 1.394(2) . ?
C6 C10 1.507(2) . ?
C7 H7 0.9500 . ?
C7 C8 1.387(2) . ?
C8 H8 0.9500 . ?
C8 C9 1.3902(18) . ?
C9 H9 0.9500 . ?
C10 H10A 0.9800 . ?
C10 H10B 0.9800 . ?
C10 H10C 0.9800 . ?
C10 H10D 0.9800 . ?
C10 H10E 0.9800 . ?
C10 H10F 0.9800 . ?
C11 C12 1.3993(19) . ?
C11 C16 1.3971(19) . ?
C12 C13 1.3963(19) . ?
C12 C17 1.518(2) . ?
C13 H13 0.9500 . ?
C13 C14 1.384(2) . ?
C14 H14 0.9500 . ?
C14 C15 1.386(2) . ?
C15 H15 0.9500 . ?
C15 C16 1.3942(18) . ?
C16 C20 1.5223(19) . ?
C17 H17 1.0000 . ?
C17 C18 1.526(2) . ?
C17 C19 1.527(2) . ?
C18 H18A 0.9800 . ?
C18 H18B 0.9800 . ?
C18 H18C 0.9800 . ?
C19 H19A 0.9800 . ?
C19 H19B 0.9800 . ?
C19 H19C 0.9800 . ?
C20 H20 1.0000 . ?
C20 C21 1.532(2) . ?
C20 C22 1.535(2) . ?
C21 H21A 0.9800 . ?
C21 H21B 0.9800 . ?
C21 H21C 0.9800 . ?
C22 H22A 0.9800 . ?
C22 H22B 0.9800 . ?
C22 H22C 0.9800 . ?
C23 C24 1.3982(18) . ?
C23 C28 1.3962(18) . ?
C24 C25 1.3975(19) . ?
C24 C29 1.5179(19) . ?
C25 H25 0.9500 . ?
C25 C26 1.384(2) . ?
C26 H26 0.9500 . ?
C26 C27 1.385(2) . ?
C27 H27 0.9500 . ?
C27 C28 1.3949(18) . ?
C28 C32 1.5218(18) . ?
C29 H29 1.0000 . ?
C29 C30 1.528(2) . ?
C29 C31 1.532(2) . ?
C30 H30A 0.9800 . ?
C30 H30B 0.9800 . ?
C30 H30C 0.9800 . ?
C31 H31A 0.9800 . ?
C31 H31B 0.9800 . ?
C31 H31C 0.9800 . ?
C32 H32 1.0000 . ?
C32 C33 1.531(2) . ?
C32 C34 1.532(2) . ?
C33 H33A 0.9800 . ?
C33 H33B 0.9800 . ?
C33 H33C 0.9800 . ?
C34 H34A 0.9800 . ?
C34 H34B 0.9800 . ?
C34 H34C 0.9800 . ?

loop_
_geom_angle_atom_site_label_1
_geom_angle_atom_site_label_2
_geom_angle_atom_site_label_3
_geom_angle
_geom_angle_site_symmetry_1
_geom_angle_site_symmetry_3
_geom_angle_publ_flag
C1 N1 C2 109.31(11) . . ?
C1 N1 C11 126.42(11) . . ?
C2 N1 C11 124.05(11) . . ?
C1 N2 C3 109.47(11) . . ?
C1 N2 C23 125.15(11) . . ?
C3 N2 C23 124.38(11) . . ?
N1 C1 N2 107.03(11) . . ?
N1 C1 C4 126.66(11) . . ?
N2 C1 C4 126.22(11) . . ?
N1 C2 H2 126.4 . . ?
C3 C2 N1 107.23(12) . . ?
C3 C2 H2 126.4 . . ?
N2 C3 H3 126.5 . . ?
C2 C3 N2 106.96(11) . . ?
C2 C3 H3 126.5 . . ?
C5 C4 C1 118.72(12) . . ?
C9 C4 C1 121.21(12) . . ?
C9 C4 C5 120.06(12) . . ?
C4 C5 H5 119.4 . . ?
C6 C5 C4 121.14(13) . . ?
C6 C5 H5 119.4 . . ?
C5 C6 C7 117.87(13) . . ?
C5 C6 C10 120.67(13) . . ?
C7 C6 C10 121.46(13) . . ?
C6 C7 H7 119.2 . . ?
C8 C7 C6 121.63(13) . . ?
C8 C7 H7 119.2 . . ?
C7 C8 H8 119.9 . . ?
C7 C8 C9 120.15(13) . . ?
C9 C8 H8 119.9 . . ?
C4 C9 H9 120.4 . . ?
C8 C9 C4 119.16(12) . . ?
C8 C9 H9 120.4 . . ?
C6 C10 H10A 109.5 . . ?
C6 C10 H10B 109.5 . . ?
C6 C10 H10C 109.5 . . ?
H10A C10 H10B 109.5 . . ?
H10A C10 H10C 109.5 . . ?
H10B C10 H10C 109.5 . . ?
H10D C10 H10E 109.5 . . ?
H10D C10 H10F 109.5 . . ?
H10E C10 H10F 109.5 . . ?
C12 C11 N1 117.81(12) . . ?
C16 C11 N1 118.19(12) . . ?
C16 C11 C12 123.91(12) . . ?
C11 C12 C17 122.99(12) . . ?
C13 C12 C11 116.92(13) . . ?
C13 C12 C17 120.06(12) . . ?
C12 C13 H13 119.7 . . ?
C14 C13 C12 120.64(13) . . ?
C14 C13 H13 119.7 . . ?
C13 C14 H14 119.6 . . ?
C13 C14 C15 120.84(13) . . ?
C15 C14 H14 119.6 . . ?
C14 C15 H15 119.5 . . ?
C14 C15 C16 120.94(13) . . ?
C16 C15 H15 119.5 . . ?
C11 C16 C20 123.51(12) . . ?
C15 C16 C11 116.74(12) . . ?
C15 C16 C20 119.72(13) . . ?
C12 C17 H17 108.1 . . ?
C12 C17 C18 109.79(13) . . ?
C12 C17 C19 111.52(13) . . ?
C18 C17 H17 108.1 . . ?
C18 C17 C19 110.97(16) . . ?
C19 C17 H17 108.1 . . ?
C17 C18 H18A 109.5 . . ?
C17 C18 H18B 109.5 . . ?
C17 C18 H18C 109.5 . . ?
H18A C18 H18B 109.5 . . ?
H18A C18 H18C 109.5 . . ?
H18B C18 H18C 109.5 . . ?
C17 C19 H19A 109.5 . . ?
C17 C19 H19B 109.5 . . ?
C17 C19 H19C 109.5 . . ?
H19A C19 H19B 109.5 . . ?
H19A C19 H19C 109.5 . . ?
H19B C19 H19C 109.5 . . ?
C16 C20 H20 108.1 . . ?
C16 C20 C21 111.93(12) . . ?
C16 C20 C22 110.16(12) . . ?
C21 C20 H20 108.1 . . ?
C21 C20 C22 110.38(13) . . ?
C22 C20 H20 108.1 . . ?
C20 C21 H21A 109.5 . . ?
C20 C21 H21B 109.5 . . ?
C20 C21 H21C 109.5 . . ?
H21A C21 H21B 109.5 . . ?
H21A C21 H21C 109.5 . . ?
H21B C21 H21C 109.5 . . ?
C20 C22 H22A 109.5 . . ?
C20 C22 H22B 109.5 . . ?
C20 C22 H22C 109.5 . . ?
H22A C22 H22B 109.5 . . ?
H22A C22 H22C 109.5 . . ?
H22B C22 H22C 109.5 . . ?
C24 C23 N2 116.96(11) . . ?
C28 C23 N2 119.22(11) . . ?
C28 C23 C24 123.79(12) . . ?
C23 C24 C29 123.21(12) . . ?
C25 C24 C23 116.85(12) . . ?
C25 C24 C29 119.87(12) . . ?
C24 C25 H25 119.6 . . ?
C26 C25 C24 120.80(13) . . ?
C26 C25 H25 119.6 . . ?
C25 C26 H26 119.7 . . ?
C25 C26 C27 120.68(13) . . ?
C27 C26 H26 119.7 . . ?
C26 C27 H27 119.6 . . ?
C26 C27 C28 120.89(13) . . ?
C28 C27 H27 119.6 . . ?
C23 C28 C32 123.04(12) . . ?
C27 C28 C23 116.91(12) . . ?
C27 C28 C32 119.99(12) . . ?
C24 C29 H29 108.1 . . ?
C24 C29 C30 112.07(12) . . ?
C24 C29 C31 109.63(13) . . ?
C30 C29 H29 108.1 . . ?
C30 C29 C31 110.79(15) . . ?
C31 C29 H29 108.1 . . ?
C29 C30 H30A 109.5 . . ?
C29 C30 H30B 109.5 . . ?
C29 C30 H30C 109.5 . . ?
H30A C30 H30B 109.5 . . ?
H30A C30 H30C 109.5 . . ?
H30B C30 H30C 109.5 . . ?
C29 C31 H31A 109.5 . . ?
C29 C31 H31B 109.5 . . ?
C29 C31 H31C 109.5 . . ?
H31A C31 H31B 109.5 . . ?
H31A C31 H31C 109.5 . . ?
H31B C31 H31C 109.5 . . ?
C28 C32 H32 108.2 . . ?
C28 C32 C33 110.15(12) . . ?
C28 C32 C34 111.85(12) . . ?
C33 C32 H32 108.2 . . ?
C33 C32 C34 109.99(13) . . ?
C34 C32 H32 108.2 . . ?
C32 C33 H33A 109.5 . . ?
C32 C33 H33B 109.5 . . ?
C32 C33 H33C 109.5 . . ?
H33A C33 H33B 109.5 . . ?
H33A C33 H33C 109.5 . . ?
H33B C33 H33C 109.5 . . ?
C32 C34 H34A 109.5 . . ?
C32 C34 H34B 109.5 . . ?
C32 C34 H34C 109.5 . . ?
H34A C34 H34B 109.5 . . ?
H34A C34 H34C 109.5 . . ?
H34B C34 H34C 109.5 . . ?

loop_
_geom_torsion_atom_site_label_1
_geom_torsion_atom_site_label_2
_geom_torsion_atom_site_label_3
_geom_torsion_atom_site_label_4
_geom_torsion
_geom_torsion_site_symmetry_1
_geom_torsion_site_symmetry_2
_geom_torsion_site_symmetry_3
_geom_torsion_site_symmetry_4
_geom_torsion_publ_flag
N1 C1 C4 C5 123.93(15) . . . . ?
N1 C1 C4 C9 -54.85(19) . . . . ?
N1 C2 C3 N2 0.58(16) . . . . ?
N1 C11 C12 C13 -175.03(11) . . . . ?
N1 C11 C12 C17 2.89(19) . . . . ?
N1 C11 C16 C15 175.67(11) . . . . ?
N1 C11 C16 C20 -2.68(19) . . . . ?
N2 C1 C4 C5 -52.27(19) . . . . ?
N2 C1 C4 C9 128.95(14) . . . . ?
N2 C23 C24 C25 179.05(11) . . . . ?
N2 C23 C24 C29 -4.11(18) . . . . ?
N2 C23 C28 C27 179.82(11) . . . . ?
N2 C23 C28 C32 2.47(18) . . . . ?
C1 N1 C2 C3 -0.83(16) . . . . ?
C1 N1 C11 C12 -81.18(17) . . . . ?
C1 N1 C11 C16 102.37(16) . . . . ?
C1 N2 C3 C2 -0.15(16) . . . . ?
C1 N2 C23 C24 -76.82(16) . . . . ?
C1 N2 C23 C28 105.07(15) . . . . ?
C1 C4 C5 C6 -178.64(12) . . . . ?
C1 C4 C9 C8 178.94(12) . . . . ?
C2 N1 C1 N2 0.73(15) . . . . ?
C2 N1 C1 C4 -176.07(13) . . . . ?
C2 N1 C11 C12 92.77(16) . . . . ?
C2 N1 C11 C16 -83.69(17) . . . . ?
C3 N2 C1 N1 -0.36(15) . . . . ?
C3 N2 C1 C4 176.45(13) . . . . ?
C3 N2 C23 C24 90.49(16) . . . . ?
C3 N2 C23 C28 -87.62(16) . . . . ?
C4 C5 C6 C7 0.0(2) . . . . ?
C4 C5 C6 C10 -179.93(14) . . . . ?
C5 C4 C9 C8 0.17(19) . . . . ?
C5 C6 C7 C8 -0.6(2) . . . . ?
C6 C7 C8 C9 0.9(2) . . . . ?
C7 C8 C9 C4 -0.7(2) . . . . ?
C9 C4 C5 C6 0.2(2) . . . . ?
C10 C6 C7 C8 179.40(15) . . . . ?
C11 N1 C1 N2 175.42(12) . . . . ?
C11 N1 C1 C4 -1.4(2) . . . . ?
C11 N1 C2 C3 -175.67(13) . . . . ?
C11 C12 C13 C14 -0.9(2) . . . . ?
C11 C12 C17 C18 -105.16(16) . . . . ?
C11 C12 C17 C19 131.42(17) . . . . ?
C11 C16 C20 C21 -132.75(14) . . . . ?
C11 C16 C20 C22 104.03(16) . . . . ?
C12 C11 C16 C15 -0.6(2) . . . . ?
C12 C11 C16 C20 -178.90(13) . . . . ?
C12 C13 C14 C15 0.1(2) . . . . ?
C13 C12 C17 C18 72.70(17) . . . . ?
C13 C12 C17 C19 -50.7(2) . . . . ?
C13 C14 C15 C16 0.6(2) . . . . ?
C14 C15 C16 C11 -0.4(2) . . . . ?
C14 C15 C16 C20 178.03(13) . . . . ?
C15 C16 C20 C21 48.95(18) . . . . ?
C15 C16 C20 C22 -74.26(17) . . . . ?
C16 C11 C12 C13 1.2(2) . . . . ?
C16 C11 C12 C17 179.13(13) . . . . ?
C17 C12 C13 C14 -178.92(13) . . . . ?
C23 N2 C1 N1 168.55(12) . . . . ?
C23 N2 C1 C4 -14.6(2) . . . . ?
C23 N2 C3 C2 -169.17(13) . . . . ?
C23 C24 C25 C26 1.6(2) . . . . ?
C23 C24 C29 C30 120.29(15) . . . . ?
C23 C24 C29 C31 -116.26(17) . . . . ?
C23 C28 C32 C33 99.94(16) . . . . ?
C23 C28 C32 C34 -137.41(13) . . . . ?
C24 C23 C28 C27 1.85(19) . . . . ?
C24 C23 C28 C32 -175.50(12) . . . . ?
C24 C25 C26 C27 0.8(2) . . . . ?
C25 C24 C29 C30 -62.96(17) . . . . ?
C25 C24 C29 C31 60.50(19) . . . . ?
C25 C26 C27 C28 -2.0(2) . . . . ?
C26 C27 C28 C23 0.67(19) . . . . ?
C26 C27 C28 C32 178.10(13) . . . . ?
C27 C28 C32 C33 -77.33(17) . . . . ?
C27 C28 C32 C34 45.32(17) . . . . ?
C28 C23 C24 C25 -2.94(19) . . . . ?
C28 C23 C24 C29 173.90(12) . . . . ?
C29 C24 C25 C26 -175.39(13) . . . . ?

_shelx_res_file                  
;
TITL rottschaefer111_a.res in P2(1)/c
    rottschaefer111.res
    created by SHELXL-2018/3 at 08:13:31 on 15-Apr-2019
REM Old TITL rottschaefer111 in P2(1)/c
REM SHELXT solution in P2(1)/c: R1 0.119, Rweak 0.042, Alpha 0.043
REM <I/s> 0.934 for 248 systematic absences, Orientation as input
REM Formula found by SHELXT: C22 N2 Br
CELL 0.71073 10.378619 15.720909 19.319742 90 100.6678 90
ZERR 4 0.000196 0.000262 0.000339 0 0.0018 0
LATT 1
SYMM -X,0.5+Y,0.5-Z
SFAC C H Br N
UNIT 136 172 4 8

L.S. 4
PLAN  9
TEMP -173.15(10)
MORE -1
BOND $H
CONF
fmap 2
acta
OMIT -3 3 3
OMIT 0 0 12
OMIT 7 7 7
OMIT 0 9 6
OMIT -3 6 15
OMIT -3 9 12
REM <olex2.extras>
REM <HklSrc "%.\\rottschaefer111.hkl">
REM </olex2.extras>

WGHT    0.034800    1.860200
FVAR       3.03661
BR1   3    0.259392    0.740351    0.064818    11.00000    0.02175    0.02492 =
         0.02656    0.00866   -0.00209   -0.00560
N1    4    0.367553    0.533826    0.270478    11.00000    0.02035    0.01382 =
         0.01419   -0.00031   -0.00002   -0.00298
N2    4    0.255548    0.472505    0.178279    11.00000    0.01867    0.01378 =
         0.01315    0.00044   -0.00005   -0.00190
C1    1    0.308652    0.460547    0.246715    11.00000    0.01574    0.01481 =
         0.01315   -0.00051    0.00014   -0.00119
C2    1    0.349915    0.593107    0.216443    11.00000    0.02704    0.01429 =
         0.01769    0.00205    0.00079   -0.00337
AFIX  43
H2    2    0.380737    0.650131    0.219394    11.00000   -1.20000
AFIX   0
C3    1    0.280731    0.554678    0.158805    11.00000    0.02648    0.01401 =
         0.01735    0.00199    0.00051   -0.00096
AFIX  43
H3    2    0.254373    0.579365    0.113513    11.00000   -1.20000
AFIX   0
C4    1    0.297449    0.383642    0.288140    11.00000    0.01873    0.01379 =
         0.01159   -0.00047    0.00131   -0.00159
C5    1    0.172792    0.350456    0.288889    11.00000    0.01818    0.02071 =
         0.01762    0.00269    0.00149   -0.00116
AFIX  43
H5    2    0.098063    0.377372    0.261917    11.00000   -1.20000
AFIX   0
C6    1    0.156243    0.278640    0.328479    11.00000    0.02152    0.02285 =
         0.01822    0.00364    0.00258   -0.00509
C7    1    0.268095    0.240832    0.367463    11.00000    0.02661    0.01791 =
         0.01559    0.00264    0.00179   -0.00312
AFIX  43
H7    2    0.258866    0.192073    0.395180    11.00000   -1.20000
AFIX   0
C8    1    0.392475    0.272653    0.366770    11.00000    0.02231    0.01741 =
         0.01632    0.00122   -0.00148    0.00046
AFIX  43
H8    2    0.467156    0.245187    0.393278    11.00000   -1.20000
AFIX   0
C9    1    0.408123    0.344650    0.327373    11.00000    0.01774    0.01605 =
         0.01555   -0.00067    0.00033   -0.00198
AFIX  43
H9    2    0.493080    0.367022    0.327163    11.00000   -1.20000
AFIX   0
C10   1    0.021395    0.243370    0.328825    11.00000    0.02413    0.04330 =
         0.03638    0.01615    0.00357   -0.00983
AFIX 123
H10A  2    0.028439    0.193131    0.359326    10.50000   -1.20000
H10B  2   -0.032148    0.286669    0.346580    10.50000   -1.20000
H10C  2   -0.019824    0.227365    0.280795    10.50000   -1.20000
H10D  2   -0.044128    0.278313    0.298475    10.50000   -1.20000
H10E  2    0.016459    0.184775    0.311220    10.50000   -1.20000
H10F  2    0.004135    0.244078    0.377006    10.50000   -1.20000
AFIX   0
C11   1    0.429903    0.552428    0.342532    11.00000    0.01997    0.01354 =
         0.01396   -0.00138    0.00009   -0.00300
C12   1    0.349458    0.576678    0.389784    11.00000    0.01955    0.01467 =
         0.01924   -0.00077    0.00230   -0.00172
C13   1    0.411952    0.600837    0.457227    11.00000    0.02581    0.01665 =
         0.01830   -0.00143    0.00510   -0.00236
AFIX  43
H13   2    0.361081    0.618578    0.490746    11.00000   -1.20000
AFIX   0
C14   1    0.547313    0.599184    0.475716    11.00000    0.02579    0.01767 =
         0.01589   -0.00152   -0.00044   -0.00469
AFIX  43
H14   2    0.588288    0.615765    0.521838    11.00000   -1.20000
AFIX   0
C15   1    0.623808    0.573655    0.427814    11.00000    0.01960    0.01882 =
         0.01945    0.00078   -0.00061   -0.00376
AFIX  43
H15   2    0.716513    0.572430    0.441697    11.00000   -1.20000
AFIX   0
C16   1    0.566666    0.549740    0.359530    11.00000    0.02019    0.01440 =
         0.01653    0.00079    0.00260   -0.00166
C17   1    0.201053    0.580299    0.369835    11.00000    0.01934    0.02734 =
         0.02274   -0.00181    0.00272   -0.00067
AFIX  13
H17   2    0.174186    0.550719    0.323590    11.00000   -1.20000
AFIX   0
C18   1    0.156167    0.672739    0.360758    11.00000    0.02951    0.03328 =
         0.04337   -0.00658   -0.00332    0.01010
AFIX 137
H18A  2    0.185510    0.703667    0.404904    11.00000   -1.50000
H18B  2    0.060276    0.674754    0.348438    11.00000   -1.50000
H18C  2    0.193893    0.699151    0.323103    11.00000   -1.50000
AFIX   0
C19   1    0.135684    0.535003    0.424176    11.00000    0.02242    0.08079 =
         0.04352    0.02039    0.00429   -0.01155
AFIX 137
H19A  2    0.167108    0.476167    0.429680    11.00000   -1.50000
H19B  2    0.040383    0.535200    0.408232    11.00000   -1.50000
H19C  2    0.157621    0.564583    0.469481    11.00000   -1.50000
AFIX   0
C20   1    0.653456    0.524734    0.307372    11.00000    0.02245    0.02378 =
         0.01978   -0.00023    0.00577   -0.00097
AFIX  13
H20   2    0.596675    0.497883    0.265625    11.00000   -1.20000
AFIX   0
C21   1    0.758549    0.460116    0.338853    11.00000    0.02390    0.03224 =
         0.03078    0.00172    0.00713    0.00481
AFIX 137
H21A  2    0.818200    0.486159    0.378434    11.00000   -1.50000
H21B  2    0.808177    0.442593    0.302760    11.00000   -1.50000
H21C  2    0.716511    0.410251    0.355508    11.00000   -1.50000
AFIX   0
C22   1    0.717275    0.604106    0.282006    11.00000    0.04421    0.03151 =
         0.04170    0.00740    0.02489   -0.00217
AFIX 137
H22A  2    0.648844    0.642675    0.258378    11.00000   -1.50000
H22B  2    0.773748    0.587221    0.248951    11.00000   -1.50000
H22C  2    0.769979    0.633099    0.322494    11.00000   -1.50000
AFIX   0
C23   1    0.202936    0.405691    0.129179    11.00000    0.01782    0.01315 =
         0.01162    0.00001    0.00069   -0.00089
C24   1    0.293495    0.354813    0.102998    11.00000    0.01776    0.01569 =
         0.01785    0.00176    0.00274    0.00197
C25   1    0.242673    0.289740    0.056603    11.00000    0.02663    0.01723 =
         0.01918   -0.00205    0.00548    0.00417
AFIX  43
H25   2    0.300819    0.252780    0.038486    11.00000   -1.20000
AFIX   0
C26   1    0.108636    0.278488    0.036726    11.00000    0.02800    0.01702 =
         0.01769   -0.00376    0.00165   -0.00177
AFIX  43
H26   2    0.075827    0.233474    0.005601    11.00000   -1.20000
AFIX   0
C27   1    0.021861    0.332179    0.061747    11.00000    0.01902    0.02035 =
         0.01632   -0.00058    0.00012   -0.00237
AFIX  43
H27   2   -0.069798    0.324629    0.046407    11.00000   -1.20000
AFIX   0
C28   1    0.067234    0.397186    0.109163    11.00000    0.01741    0.01603 =
         0.01363    0.00042    0.00198    0.00099
C29   1    0.440374    0.370167    0.119755    11.00000    0.01734    0.02367 =
         0.02739    0.00242    0.00335    0.00192
AFIX  13
H29   2    0.457173    0.420105    0.152235    11.00000   -1.20000
AFIX   0
C30   1    0.514781    0.293922    0.156469    11.00000    0.02310    0.02926 =
         0.03365   -0.00033   -0.00072    0.00696
AFIX 137
H30A  2    0.480527    0.280104    0.199102    11.00000   -1.50000
H30B  2    0.608200    0.307852    0.169268    11.00000   -1.50000
H30C  2    0.503350    0.244895    0.124590    11.00000   -1.50000
AFIX   0
C31   1    0.489796    0.392362    0.052016    11.00000    0.02307    0.09189 =
         0.04727    0.03174    0.00851   -0.00341
AFIX 137
H31A  2    0.479836    0.342839    0.020670    11.00000   -1.50000
H31B  2    0.582511    0.408463    0.063620    11.00000   -1.50000
H31C  2    0.438661    0.439984    0.028419    11.00000   -1.50000
AFIX   0
C32   1   -0.029739    0.457148    0.134200    11.00000    0.01938    0.02269 =
         0.01889   -0.00253    0.00308    0.00466
AFIX  13
H32   2    0.017025    0.487994    0.176793    11.00000   -1.20000
AFIX   0
C33   1   -0.079567    0.522955    0.077087    11.00000    0.04215    0.03290 =
         0.03078    0.00520    0.00815    0.02065
AFIX 137
H33A  2   -0.005641    0.556748    0.067297    11.00000   -1.50000
H33B  2   -0.143167    0.560513    0.093383    11.00000   -1.50000
H33C  2   -0.121788    0.493726    0.034022    11.00000   -1.50000
AFIX   0
C34   1   -0.145577    0.409036    0.154501    11.00000    0.01896    0.03742 =
         0.03332   -0.00306    0.00733    0.00142
AFIX 137
H34A  2   -0.195983    0.381276    0.112682    11.00000   -1.50000
H34B  2   -0.202123    0.449107    0.173752    11.00000   -1.50000
H34C  2   -0.112742    0.365940    0.190058    11.00000   -1.50000
AFIX   0
HKLF 4


REM  rottschaefer111_a.res in P2(1)/c
REM wR2 = 0.0874, GooF = S = 1.043, Restrained GooF = 1.043 for all data
REM R1 = 0.0357 for 8477 Fo > 4sig(Fo) and 0.0510 for all 10359 data
REM 342 parameters refined using 0 restraints

END

WGHT      0.0348      1.8600

REM Highest difference peak  0.958,  deepest hole -0.677,  1-sigma level  0.060
Q1    1   0.2932  0.7096  0.0386  11.00000  0.05    0.96
Q2    1   0.2498  0.3855  0.1127  11.00000  0.05    0.42
Q3    1   0.4033  0.3087  0.3477  11.00000  0.05    0.40
Q4    1   0.3119  0.4196  0.2666  11.00000  0.05    0.40
Q5    1   0.3079  0.5793  0.1873  11.00000  0.05    0.40
Q6    1   0.4990  0.5572  0.3443  11.00000  0.05    0.39
Q7    1   0.1380  0.4036  0.1163  11.00000  0.05    0.39
Q8    1   0.3282  0.2514  0.3546  11.00000  0.05    0.37
Q9    1   0.1612  0.3249  0.3164  11.00000  0.05    0.37
;
_shelx_res_checksum              44631
_olex2_date_sample_data_collection 2019-04-12
_olex2_submission_special_instructions 'No special instructions were received'
_oxdiff_exptl_absorpt_empirical_details 
;
Empirical correction (ABSPACK) includes:
- Absorption correction using spherical harmonics
- Frame scaling
;
####################################################################### 
# 
# This file contains crystal structure data downloaded from the 
# Cambridge Structural Database (CSD) hosted by the Cambridge 
# Crystallographic Data Centre (CCDC).
# 
# Full information about CCDC data access policies and citation 
# guidelines are available at http://www.ccdc.cam.ac.uk/access/V1 
# 
# Audit and citation data items may have been added by the CCDC. 
# Please retain this information to preserve the provenance of 
# this file and to allow appropriate attribution of the data. 
# 
#######################################################################

data_compound4a
_database_code_depnum_ccdc_archive 'CCDC 1939609'
loop_
_audit_author_name
_audit_author_address
'Hans Georg Stammler'
;University of Bielefeld
Germany
;
_audit_update_record             
;
2019-07-10 deposited with the CCDC.	2019-10-18 downloaded from the CCDC.
;


_audit_creation_date             2018-11-05
_audit_creation_method           
;
Olex2 1.2
(compiled 2018.05.29 svn.r3508 for OlexSys, GUI svn.r5506)
;
_shelx_SHELXL_version_number     2018/3
_chemical_name_common            ?
_chemical_name_systematic        ?
_chemical_formula_moiety         'C33 H39 N2 P3'
_chemical_formula_sum            'C33 H39 N2 P3'
_chemical_formula_weight         556.57
_chemical_melting_point          ?
_chemical_oxdiff_formula         'C33 H39 N2 P3'
loop_
_atom_type_symbol
_atom_type_description
_atom_type_scat_dispersion_real
_atom_type_scat_dispersion_imag
_atom_type_scat_source
C C 0.0181 0.0091 'International Tables Vol C Tables 4.2.6.8 and 6.1.1.4'
H H 0.0000 0.0000 'International Tables Vol C Tables 4.2.6.8 and 6.1.1.4'
N N 0.0311 0.0180 'International Tables Vol C Tables 4.2.6.8 and 6.1.1.4'
P P 0.2955 0.4335 'International Tables Vol C Tables 4.2.6.8 and 6.1.1.4'

_shelx_space_group_comment       
;
The symmetry employed for this shelxl refinement is uniquely defined
by the following loop, which should always be used as a source of
symmetry information in preference to the above space-group names.
They are only intended as comments.
;
_space_group_crystal_system      monoclinic
_space_group_IT_number           15
_space_group_name_H-M_alt        'C 1 2/c 1'
_space_group_name_Hall           '-C 2yc'
loop_
_space_group_symop_operation_xyz
'x, y, z'
'-x, y, -z+1/2'
'x+1/2, y+1/2, z'
'-x+1/2, y+1/2, -z+1/2'
'-x, -y, -z'
'x, -y, z-1/2'
'-x+1/2, -y+1/2, -z'
'x+1/2, -y+1/2, z-1/2'

_cell_length_a                   10.5947(8)
_cell_length_b                   16.2615(8)
_cell_length_c                   17.8991(13)
_cell_angle_alpha                90
_cell_angle_beta                 97.414(7)
_cell_angle_gamma                90
_cell_volume                     3058.0(4)
_cell_formula_units_Z            4
_cell_measurement_reflns_used    2925
_cell_measurement_temperature    99.9(3)
_cell_measurement_theta_max      76.4040
_cell_measurement_theta_min      5.0190
_shelx_estimated_absorpt_T_max   0.962
_shelx_estimated_absorpt_T_min   0.727
_exptl_absorpt_coefficient_mu    1.959
_exptl_absorpt_correction_T_max  1.000
_exptl_absorpt_correction_T_min  0.755
_exptl_absorpt_correction_type   gaussian
_exptl_absorpt_process_details   
;
CrysAlisPro 1.171.39.46 (Rigaku Oxford Diffraction, 2018)
Numerical absorption correction based on gaussian integration over
			a multifaceted crystal model
Empirical absorption correction using spherical harmonics,
 implemented in SCALE3 ABSPACK scaling algorithm.
;
_exptl_absorpt_special_details   ?
_exptl_crystal_colour            'clear colourless'
_exptl_crystal_colour_lustre     clear
_exptl_crystal_colour_primary    colourless
_exptl_crystal_density_diffrn    1.209
_exptl_crystal_density_meas      ?
_exptl_crystal_density_method    ?
_exptl_crystal_description       needle
_exptl_crystal_F_000             1184
loop_
_exptl_crystal_face_index_h
_exptl_crystal_face_index_k
_exptl_crystal_face_index_l
_exptl_crystal_face_perp_dist
1 0 0 0.0838
-1 0 0 0.0838
0 -1 1 0.0098
0 1 -1 0.0098
0 1 1 0.0151
0 -1 -1 0.0151

_exptl_crystal_size_max          0.174
_exptl_crystal_size_mid          0.03
_exptl_crystal_size_min          0.02
loop_
_exptl_oxdiff_crystal_face_indexfrac_h
_exptl_oxdiff_crystal_face_indexfrac_k
_exptl_oxdiff_crystal_face_indexfrac_l
_exptl_oxdiff_crystal_face_x
_exptl_oxdiff_crystal_face_y
_exptl_oxdiff_crystal_face_z
0.9995 -0.0038 -0.4356 0.0199 0.1409 0.0350
-0.9995 0.0038 0.4356 -0.0199 -0.1409 -0.0350
-0.0018 -0.9997 0.9986 -0.1283 0.0066 -0.0005
0.0018 0.9997 -0.9986 0.1283 -0.0066 0.0005
0.0016 0.9978 0.9975 0.0126 0.0180 -0.1262
-0.0016 -0.9978 -0.9975 -0.0126 -0.0180 0.1262

_exptl_transmission_factor_max   ?
_exptl_transmission_factor_min   ?

_diffrn_reflns_number            17147
_diffrn_reflns_av_R_equivalents  0.0747
_diffrn_reflns_av_sigmaI/netI    0.0869

_diffrn_reflns_Laue_measured_fraction_full 1.000
_diffrn_reflns_Laue_measured_fraction_max 0.985
_diffrn_reflns_limit_h_max       13
_diffrn_reflns_limit_h_min       -12
_diffrn_reflns_limit_k_max       20
_diffrn_reflns_limit_k_min       -20
_diffrn_reflns_limit_l_max       22
_diffrn_reflns_limit_l_min       -22
_diffrn_reflns_point_group_measured_fraction_full 1.000
_diffrn_reflns_point_group_measured_fraction_max 0.985
_diffrn_reflns_theta_full        67.684
_diffrn_reflns_theta_max         76.546
_diffrn_reflns_theta_min         4.983
_diffrn_ambient_environment      N~2~
_diffrn_ambient_temperature      99.9(3)
_diffrn_detector                 'CCD plate'
_diffrn_detector_area_resol_mean 5.3114
_diffrn_detector_type            Atlas
_diffrn_measured_fraction_theta_full 1.000
_diffrn_measured_fraction_theta_max 0.985
_diffrn_measurement_details      
;
List of Runs (angles in degrees, time in seconds):

  # Type    Start    End  Width  t~exp~   \w     \q     \k     \f   Frames
#--------------------------------------------------------------------------
  1  \w    -88.00 -15.00   1.00   55.50    --  -38.50 -57.00 -60.00   73
  2  \w   -115.00 -26.00   1.00   55.50    --  -38.50 -19.00   0.00   89
  3  \w    -63.00  29.00   1.00   55.50    --  -38.50  57.00 120.00   92
  4  \w     19.00  54.00   1.00   55.50    --   43.20  77.00 -60.00   35
  5  \w     57.00 127.00   1.00   55.50    --   43.20 178.00 -60.00   70
  6  \w     88.00 115.00   1.00   55.50    --   43.20  77.00 -60.00   27
  7  \w    102.00 127.00   1.00   55.50    --   43.20 178.00-180.00   25
  8  \w     69.00 117.00   1.00  111.00    --  111.00-125.00 150.00   48
  9  \w     42.00  67.00   1.00  111.00    --  111.00-125.00 -60.00   25
 10  \w     56.00 105.00   1.00  111.00    --  111.00 -77.00   0.00   49
 11  \w     41.00 117.00   1.00  111.00    --  111.00-125.00-150.00   76
 12  \w     38.00 118.00   1.00  111.00    --  111.00 -30.00 -60.00   80
 13  \w     90.00 152.00   1.00  111.00    --  111.00  30.00-120.00   62
 14  \w     82.00 172.00   1.00  111.00    --  111.00  77.00 -90.00   90
 15  \w     45.00 135.00   1.00  111.00    --  111.00 -61.00-150.00   90
 16  \w     61.00 117.00   1.00  111.00    --  111.00-125.00  30.00   56
 17  \w     45.00 120.00   1.00  111.00    --  111.00 -45.00  30.00   75
 18  \w    129.00 155.00   1.00  111.00    --  111.00  30.00-150.00   26
 19  \w    102.00 178.00   1.00  111.00    --  111.00  45.00 -30.00   76
 20  \w     90.00 117.00   1.00  111.00    --  111.00-125.00 -30.00   27
 21  \w     95.00 127.00   1.00  111.00    --  111.00 125.00-150.00   32
 22  \w     43.00 106.00   1.00  111.00    --  111.00 -77.00-180.00   63
;
_diffrn_measurement_device       'four-circle diffractometer'
_diffrn_measurement_device_type  'SuperNova, Dual, Cu at home/near, Atlas'
_diffrn_measurement_method       '\w scans'
_diffrn_orient_matrix_type       
'CrysAlisPro convention (1999,Acta A55,543-557)'
_diffrn_orient_matrix_UB_11      -0.0050853000
_diffrn_orient_matrix_UB_12      0.0705067000
_diffrn_orient_matrix_UB_13      -0.0578821000
_diffrn_orient_matrix_UB_21      0.1463634000
_diffrn_orient_matrix_UB_22      0.0054573000
_diffrn_orient_matrix_UB_23      0.0123777000
_diffrn_orient_matrix_UB_31      0.0070472000
_diffrn_orient_matrix_UB_32      -0.0630012000
_diffrn_orient_matrix_UB_33      -0.0635574000
_diffrn_radiation_monochromator  mirror
_diffrn_radiation_probe          x-ray
_diffrn_radiation_type           CuK\a
_diffrn_radiation_wavelength     1.54184
_diffrn_source                   'micro-focus sealed X-ray tube'
_diffrn_source_type              'SuperNova (Cu) X-ray Source'
_diffrn_special_details          ?
_reflns_Friedel_coverage         0.000
_reflns_Friedel_fraction_full    .
_reflns_Friedel_fraction_max     .
_reflns_number_gt                3981
_reflns_number_total             5324
_reflns_special_details          
;
 _reflns_Friedel_fraction is defined as the number of unique
 Friedel pairs measured divided by the number that would be
 possible theoretically, ignoring centric projections and
 systematic absences. Completness statistics refer to single and
 composite reflections containing twin component 1 only.
;
_reflns_threshold_expression     'I > 2\s(I)'
_computing_cell_refinement       'CrysAlisPro 1.171.39.46 (Rigaku OD, 2018)'
_computing_data_collection       'CrysAlisPro 1.171.39.46 (Rigaku OD, 2018)'
_computing_data_reduction        'CrysAlisPro 1.171.39.46 (Rigaku OD, 2018)'
_computing_molecular_graphics    'Olex2 (Dolomanov et al., 2009)'
_computing_publication_material  'Olex2 (Dolomanov et al., 2009)'
_computing_structure_refinement  'ShelXL (Sheldrick, 2015)'
_computing_structure_solution    'ShelXT (Sheldrick, 2015)'
_refine_diff_density_max         0.323
_refine_diff_density_min         -0.312
_refine_diff_density_rms         0.069
_refine_ls_extinction_coef       .
_refine_ls_extinction_method     none
_refine_ls_goodness_of_fit_ref   1.068
_refine_ls_hydrogen_treatment    constr
_refine_ls_matrix_type           full
_refine_ls_number_parameters     179
_refine_ls_number_reflns         5324
_refine_ls_number_restraints     0
_refine_ls_R_factor_all          0.0610
_refine_ls_R_factor_gt           0.0437
_refine_ls_restrained_S_all      1.068
_refine_ls_shift/su_max          0.001
_refine_ls_shift/su_mean         0.000
_refine_ls_structure_factor_coef Fsqd
_refine_ls_weighting_details     
'w=1/[\s^2^(Fo^2^)+(0.0735P)^2^+0.0459P] where P=(Fo^2^+2Fc^2^)/3'
_refine_ls_weighting_scheme      calc
_refine_ls_wR_factor_gt          0.1184
_refine_ls_wR_factor_ref         0.1298
_refine_special_details          
'Refined as a 2-component twin. Component 2 rotated by 179.8773\%  around [0.98 0.00 -0.21] (reciprocal) or [1.00 -0.00 0.00] (direct). BASF 0.4067'
_olex2_refinement_description    
;
1. Twinned data refinement
 Scales: 0.5933(14)
 0.4067(14)
2. Fixed Uiso
 At 1.2 times of:
  All C(H) groups
 At 1.5 times of:
  All C(H,H,H) groups
3.a Ternary CH refined with riding coordinates:
 C9(H9), C12(H12)
3.b Aromatic/amide H refined with riding coordinates:
 C5(H5), C6(H6), C7(H7), C16(H16), C17(H17), C18(H18)
3.c Idealised Me refined as rotating group:
 C10(H10A,H10B,H10C), C11(H11A,H11B,H11C), C13(H13A,H13B,H13C), C14(H14A,H14B,
 H14C)
;
_atom_sites_solution_hydrogens   geom
_atom_sites_solution_primary     dual
_atom_sites_solution_secondary   ?
loop_
_atom_site_label
_atom_site_type_symbol
_atom_site_fract_x
_atom_site_fract_y
_atom_site_fract_z
_atom_site_U_iso_or_equiv
_atom_site_adp_type
_atom_site_occupancy
_atom_site_site_symmetry_order
_atom_site_calc_flag
_atom_site_refinement_flags_posn
_atom_site_refinement_flags_adp
_atom_site_refinement_flags_occupancy
_atom_site_disorder_assembly
_atom_site_disorder_group
P1 P 0.48047(8) 0.83165(5) 0.65664(4) 0.02415(18) Uani 1 1 d . . . . .
P2 P 0.500000 0.91130(7) 0.750000 0.0256(2) Uani 1 2 d S T P . .
N1 N 0.4870(2) 0.65824(14) 0.68872(11) 0.0186(4) Uani 1 1 d . . . . .
C1 C 0.4918(3) 0.74116(16) 0.71069(14) 0.0191(5) Uani 1 1 d . . . . .
C2 C 0.500000 0.6097(2) 0.750000 0.0186(7) Uani 1 2 d S T P . .
C3 C 0.4830(3) 0.63244(16) 0.61097(14) 0.0187(5) Uani 1 1 d . . . . .
C4 C 0.3646(3) 0.61729(17) 0.56898(15) 0.0207(6) Uani 1 1 d . . . . .
C5 C 0.3645(3) 0.60067(18) 0.49241(15) 0.0227(6) Uani 1 1 d . . . . .
H5 H 0.287798 0.590730 0.462272 0.027 Uiso 1 1 calc R . . . .
C6 C 0.4765(3) 0.59877(19) 0.46085(15) 0.0238(6) Uani 1 1 d . . . . .
H6 H 0.474247 0.588180 0.409636 0.029 Uiso 1 1 calc R . . . .
C7 C 0.5921(3) 0.61242(18) 0.50444(15) 0.0225(6) Uani 1 1 d . . . . .
H7 H 0.666799 0.610214 0.482306 0.027 Uiso 1 1 calc R . . . .
C8 C 0.5981(3) 0.62944(17) 0.58113(15) 0.0201(6) Uani 1 1 d . . . . .
C9 C 0.2405(3) 0.62023(19) 0.60283(16) 0.0240(6) Uani 1 1 d . . . . .
H9 H 0.261699 0.621623 0.657754 0.029 Uiso 1 1 calc R . . . .
C10 C 0.1656(3) 0.6980(2) 0.57927(18) 0.0319(7) Uani 1 1 d . . . . .
H10A H 0.216784 0.745381 0.594266 0.048 Uiso 1 1 calc GR . . . .
H10B H 0.089504 0.699423 0.603149 0.048 Uiso 1 1 calc GR . . . .
H10C H 0.143263 0.698319 0.525559 0.048 Uiso 1 1 calc GR . . . .
C11 C 0.1600(3) 0.5435(2) 0.58289(19) 0.0332(7) Uani 1 1 d . . . . .
H11A H 0.127327 0.544601 0.530314 0.050 Uiso 1 1 calc GR . . . .
H11B H 0.090451 0.542248 0.612337 0.050 Uiso 1 1 calc GR . . . .
H11C H 0.211682 0.495338 0.593469 0.050 Uiso 1 1 calc GR . . . .
C12 C 0.7257(3) 0.6453(2) 0.62813(16) 0.0256(6) Uani 1 1 d . . . . .
H12 H 0.710365 0.653706 0.680421 0.031 Uiso 1 1 calc R . . . .
C13 C 0.7897(3) 0.7227(2) 0.60245(19) 0.0336(7) Uani 1 1 d . . . . .
H13A H 0.813490 0.713856 0.553099 0.050 Uiso 1 1 calc GR . . . .
H13B H 0.864371 0.734636 0.637126 0.050 Uiso 1 1 calc GR . . . .
H13C H 0.731611 0.768088 0.601007 0.050 Uiso 1 1 calc GR . . . .
C14 C 0.8143(3) 0.5714(2) 0.62635(18) 0.0341(7) Uani 1 1 d . . . . .
H14A H 0.771755 0.522685 0.640293 0.051 Uiso 1 1 calc GR . . . .
H14B H 0.889879 0.580116 0.661202 0.051 Uiso 1 1 calc GR . . . .
H14C H 0.836913 0.564915 0.576449 0.051 Uiso 1 1 calc GR . . . .
C15 C 0.500000 0.5189(2) 0.750000 0.0191(7) Uani 1 2 d S T P . .
C16 C 0.3852(3) 0.47573(17) 0.74265(16) 0.0242(6) Uani 1 1 d . . . . .
H16 H 0.308408 0.504125 0.737792 0.029 Uiso 1 1 calc R . . . .
C17 C 0.3857(3) 0.39082(18) 0.74259(17) 0.0281(6) Uani 1 1 d . . . . .
H17 H 0.309199 0.362105 0.737574 0.034 Uiso 1 1 calc R . . . .
C18 C 0.500000 0.3483(2) 0.750000 0.0261(8) Uani 1 2 d S T P . .
H18 H 0.500002 0.291084 0.750000 0.031 Uiso 1 2 calc RS T P . .

loop_
_atom_site_aniso_label
_atom_site_aniso_U_11
_atom_site_aniso_U_22
_atom_site_aniso_U_33
_atom_site_aniso_U_23
_atom_site_aniso_U_13
_atom_site_aniso_U_12
P1 0.0297(4) 0.0220(3) 0.0199(3) 0.0022(3) 0.0001(3) 0.0006(3)
P2 0.0301(6) 0.0199(5) 0.0256(5) 0.000 -0.0015(4) 0.000
N1 0.0213(11) 0.0210(12) 0.0135(10) -0.0010(8) 0.0023(8) 0.0005(9)
C1 0.0170(12) 0.0201(14) 0.0202(13) 0.0007(10) 0.0023(10) -0.0018(11)
C2 0.0166(18) 0.024(2) 0.0156(16) 0.000 0.0031(14) 0.000
C3 0.0232(14) 0.0208(13) 0.0118(12) 0.0005(9) 0.0009(10) 0.0016(11)
C4 0.0207(14) 0.0223(14) 0.0192(12) 0.0023(10) 0.0034(11) 0.0034(11)
C5 0.0223(14) 0.0262(15) 0.0181(12) -0.0011(10) -0.0028(10) 0.0008(11)
C6 0.0287(15) 0.0265(15) 0.0159(12) 0.0007(11) 0.0021(11) 0.0027(12)
C7 0.0241(15) 0.0254(15) 0.0191(13) -0.0002(10) 0.0061(11) 0.0020(11)
C8 0.0219(14) 0.0208(14) 0.0175(12) 0.0003(10) 0.0022(11) -0.0002(11)
C9 0.0193(14) 0.0327(16) 0.0205(13) 0.0003(11) 0.0044(11) 0.0009(12)
C10 0.0228(15) 0.0370(18) 0.0360(17) 0.0021(13) 0.0046(13) 0.0077(13)
C11 0.0241(15) 0.0405(19) 0.0360(17) -0.0048(14) 0.0081(13) -0.0047(14)
C12 0.0207(15) 0.0336(17) 0.0219(14) -0.0022(12) 0.0006(11) 0.0012(12)
C13 0.0264(16) 0.0383(19) 0.0360(16) -0.0052(14) 0.0033(13) -0.0075(13)
C14 0.0236(15) 0.046(2) 0.0314(16) 0.0010(14) -0.0003(13) 0.0064(14)
C15 0.0229(19) 0.0203(18) 0.0140(16) 0.000 0.0025(14) 0.000
C16 0.0214(14) 0.0250(14) 0.0254(14) 0.0017(11) 0.0001(11) -0.0007(11)
C17 0.0294(16) 0.0274(15) 0.0260(14) 0.0010(11) -0.0019(12) -0.0016(12)
C18 0.034(2) 0.021(2) 0.0225(19) 0.000 -0.0029(17) 0.000

_geom_special_details            
;
 All esds (except the esd in the dihedral angle between two l.s. planes)
 are estimated using the full covariance matrix.  The cell esds are taken
 into account individually in the estimation of esds in distances, angles
 and torsion angles; correlations between esds in cell parameters are only
 used when they are defined by crystal symmetry.  An approximate (isotropic)
 treatment of cell esds is used for estimating esds involving l.s. planes.
;
loop_
_geom_bond_atom_site_label_1
_geom_bond_atom_site_label_2
_geom_bond_distance
_geom_bond_site_symmetry_2
_geom_bond_publ_flag
P1 P2 2.1032(10) . ?
P1 C1 1.757(3) . ?
N1 C1 1.404(3) . ?
N1 C2 1.344(3) . ?
N1 C3 1.449(3) . ?
C1 C1 1.395(5) 2_656 ?
C2 C15 1.476(5) . ?
C3 C4 1.399(4) . ?
C3 C8 1.394(4) . ?
C4 C5 1.397(4) . ?
C4 C9 1.518(4) . ?
C5 H5 0.9300 . ?
C5 C6 1.379(4) . ?
C6 H6 0.9300 . ?
C6 C7 1.383(4) . ?
C7 H7 0.9300 . ?
C7 C8 1.394(4) . ?
C8 C12 1.519(4) . ?
C9 H9 0.9800 . ?
C9 C10 1.524(4) . ?
C9 C11 1.527(4) . ?
C10 H10A 0.9600 . ?
C10 H10B 0.9600 . ?
C10 H10C 0.9600 . ?
C11 H11A 0.9600 . ?
C11 H11B 0.9600 . ?
C11 H11C 0.9600 . ?
C12 H12 0.9800 . ?
C12 C13 1.528(4) . ?
C12 C14 1.528(4) . ?
C13 H13A 0.9600 . ?
C13 H13B 0.9600 . ?
C13 H13C 0.9600 . ?
C14 H14A 0.9600 . ?
C14 H14B 0.9600 . ?
C14 H14C 0.9600 . ?
C15 C16 1.396(3) 2_656 ?
C15 C16 1.396(3) . ?
C16 H16 0.9300 . ?
C16 C17 1.381(4) . ?
C17 H17 0.9300 . ?
C17 C18 1.386(4) . ?
C18 H18 0.9300 . ?

loop_
_geom_angle_atom_site_label_1
_geom_angle_atom_site_label_2
_geom_angle_atom_site_label_3
_geom_angle
_geom_angle_site_symmetry_1
_geom_angle_site_symmetry_3
_geom_angle_publ_flag
C1 P1 P2 94.91(9) . . ?
P1 P2 P1 103.98(6) . 2_656 ?
C1 N1 C3 122.9(2) . . ?
C2 N1 C1 109.8(2) . . ?
C2 N1 C3 127.0(2) . . ?
N1 C1 P1 130.76(19) . . ?
C1 C1 P1 123.11(9) 2_656 . ?
C1 C1 N1 106.13(13) 2_656 . ?
N1 C2 N1 108.1(3) . 2_656 ?
N1 C2 C15 125.95(16) 2_656 . ?
N1 C2 C15 125.95(16) . . ?
C4 C3 N1 118.7(2) . . ?
C8 C3 N1 117.4(2) . . ?
C8 C3 C4 123.8(2) . . ?
C3 C4 C9 122.9(2) . . ?
C5 C4 C3 116.6(3) . . ?
C5 C4 C9 120.5(3) . . ?
C4 C5 H5 119.5 . . ?
C6 C5 C4 121.0(3) . . ?
C6 C5 H5 119.5 . . ?
C5 C6 H6 119.6 . . ?
C5 C6 C7 120.8(3) . . ?
C7 C6 H6 119.6 . . ?
C6 C7 H7 119.6 . . ?
C6 C7 C8 120.8(3) . . ?
C8 C7 H7 119.6 . . ?
C3 C8 C7 117.0(3) . . ?
C3 C8 C12 122.8(2) . . ?
C7 C8 C12 120.2(3) . . ?
C4 C9 H9 107.6 . . ?
C4 C9 C10 111.3(3) . . ?
C4 C9 C11 111.5(3) . . ?
C10 C9 H9 107.6 . . ?
C10 C9 C11 111.0(3) . . ?
C11 C9 H9 107.6 . . ?
C9 C10 H10A 109.5 . . ?
C9 C10 H10B 109.5 . . ?
C9 C10 H10C 109.5 . . ?
H10A C10 H10B 109.5 . . ?
H10A C10 H10C 109.5 . . ?
H10B C10 H10C 109.5 . . ?
C9 C11 H11A 109.5 . . ?
C9 C11 H11B 109.5 . . ?
C9 C11 H11C 109.5 . . ?
H11A C11 H11B 109.5 . . ?
H11A C11 H11C 109.5 . . ?
H11B C11 H11C 109.5 . . ?
C8 C12 H12 107.9 . . ?
C8 C12 C13 111.8(2) . . ?
C8 C12 C14 111.1(3) . . ?
C13 C12 H12 107.9 . . ?
C13 C12 C14 110.1(3) . . ?
C14 C12 H12 107.9 . . ?
C12 C13 H13A 109.5 . . ?
C12 C13 H13B 109.5 . . ?
C12 C13 H13C 109.5 . . ?
H13A C13 H13B 109.5 . . ?
H13A C13 H13C 109.5 . . ?
H13B C13 H13C 109.5 . . ?
C12 C14 H14A 109.5 . . ?
C12 C14 H14B 109.5 . . ?
C12 C14 H14C 109.5 . . ?
H14A C14 H14B 109.5 . . ?
H14A C14 H14C 109.5 . . ?
H14B C14 H14C 109.5 . . ?
C16 C15 C2 120.23(18) 2_656 . ?
C16 C15 C2 120.23(18) . . ?
C16 C15 C16 119.5(4) 2_656 . ?
C15 C16 H16 120.0 . . ?
C17 C16 C15 120.0(3) . . ?
C17 C16 H16 120.0 . . ?
C16 C17 H17 119.9 . . ?
C16 C17 C18 120.2(3) . . ?
C18 C17 H17 119.9 . . ?
C17 C18 C17 120.1(4) . 2_656 ?
C17 C18 H18 120.0 . . ?
C17 C18 H18 120.0 2_656 . ?

loop_
_geom_torsion_atom_site_label_1
_geom_torsion_atom_site_label_2
_geom_torsion_atom_site_label_3
_geom_torsion_atom_site_label_4
_geom_torsion
_geom_torsion_site_symmetry_1
_geom_torsion_site_symmetry_2
_geom_torsion_site_symmetry_3
_geom_torsion_site_symmetry_4
_geom_torsion_publ_flag
P2 P1 C1 N1 179.9(3) . . . . ?
P2 P1 C1 C1 0.0(3) . . . 2_656 ?
N1 C2 C15 C16 96.02(18) . . . 2_656 ?
N1 C2 C15 C16 -83.98(18) 2_656 . . 2_656 ?
N1 C2 C15 C16 -83.98(18) . . . . ?
N1 C2 C15 C16 96.02(18) 2_656 . . . ?
N1 C3 C4 C5 173.7(2) . . . . ?
N1 C3 C4 C9 -4.9(4) . . . . ?
N1 C3 C8 C7 -173.9(2) . . . . ?
N1 C3 C8 C12 4.9(4) . . . . ?
C1 N1 C2 N1 0.07(14) . . . 2_656 ?
C1 N1 C2 C15 -179.93(14) . . . . ?
C1 N1 C3 C4 -94.4(3) . . . . ?
C1 N1 C3 C8 81.5(3) . . . . ?
C2 N1 C1 P1 179.96(18) . . . . ?
C2 N1 C1 C1 -0.2(4) . . . 2_656 ?
C2 N1 C3 C4 93.0(3) . . . . ?
C2 N1 C3 C8 -91.0(3) . . . . ?
C2 C15 C16 C17 179.9(2) . . . . ?
C3 N1 C1 P1 6.3(4) . . . . ?
C3 N1 C1 C1 -173.8(3) . . . 2_656 ?
C3 N1 C2 N1 173.4(3) . . . 2_656 ?
C3 N1 C2 C15 -6.6(3) . . . . ?
C3 C4 C5 C6 0.6(4) . . . . ?
C3 C4 C9 C10 105.1(3) . . . . ?
C3 C4 C9 C11 -130.3(3) . . . . ?
C3 C8 C12 C13 -115.0(3) . . . . ?
C3 C8 C12 C14 121.6(3) . . . . ?
C4 C3 C8 C7 1.8(4) . . . . ?
C4 C3 C8 C12 -179.4(3) . . . . ?
C4 C5 C6 C7 0.7(5) . . . . ?
C5 C4 C9 C10 -73.4(4) . . . . ?
C5 C4 C9 C11 51.1(4) . . . . ?
C5 C6 C7 C8 -0.8(5) . . . . ?
C6 C7 C8 C3 -0.4(4) . . . . ?
C6 C7 C8 C12 -179.3(3) . . . . ?
C7 C8 C12 C13 63.8(4) . . . . ?
C7 C8 C12 C14 -59.6(4) . . . . ?
C8 C3 C4 C5 -1.9(4) . . . . ?
C8 C3 C4 C9 179.5(3) . . . . ?
C9 C4 C5 C6 179.3(3) . . . . ?
C15 C16 C17 C18 0.2(4) . . . . ?
C16 C15 C16 C17 -0.1(2) 2_656 . . . ?
C16 C17 C18 C17 -0.1(2) . . . 2_656 ?

_shelx_res_file                  
;
TITL rottschaefer101_twin1_hklf4_a.res in C2/c
    rottschaefer101_twin1_hklf4.res
    created by SHELXL-2018/3 at 07:52:06 on 05-Nov-2018
REM Old TITL rottschaefer101_twin1_hklf4 in C2/c
REM SHELXT solution in C2/c: R1 0.175, Rweak 0.023, Alpha 0.053
REM <I/s> 0.000 for 0 systematic absences, Orientation as input
REM Formula found by SHELXT: C33 N2 P3
CELL 1.54184 10.5947 16.2615 17.8991 90 97.414 90
ZERR 4 0.0008 0.0008 0.0013 0 0.007 0
LATT 7
SYMM -X,+Y,0.5-Z
SFAC C H N P
UNIT 132 156 8 12

L.S. 11
PLAN  5
SIZE 0.02 0.03 0.174
BOND $H
more -1
conf
list
fmap 2 53
acta
REM <olex2.extras>
REM <HklSrc "%.\\rottschaefer101_twin1_hklf5.hkl">
REM </olex2.extras>

WGHT    0.073500    0.045900
BASF   0.40666
FVAR       2.12973
P1    4    0.480467    0.831648    0.656641    11.00000    0.02972    0.02202 =
         0.01990    0.00218    0.00006    0.00056
P2    4    0.500000    0.911295    0.750000    10.50000    0.03006    0.01989 =
         0.02562    0.00000   -0.00150    0.00000
N1    3    0.486975    0.658245    0.688718    11.00000    0.02134    0.02105 =
         0.01352   -0.00098    0.00226    0.00050
C1    1    0.491803    0.741160    0.710694    11.00000    0.01705    0.02015 =
         0.02017    0.00070    0.00227   -0.00185
C2    1    0.500000    0.609738    0.750000    10.50000    0.01655    0.02389 =
         0.01557    0.00000    0.00311    0.00000
C3    1    0.483031    0.632442    0.610969    11.00000    0.02320    0.02083 =
         0.01180    0.00046    0.00087    0.00156
C4    1    0.364570    0.617292    0.568984    11.00000    0.02070    0.02233 =
         0.01916    0.00230    0.00343    0.00336
C5    1    0.364530    0.600667    0.492415    11.00000    0.02234    0.02618 =
         0.01808   -0.00114   -0.00282    0.00076
AFIX  43
H5    2    0.287798    0.590730    0.462272    11.00000   -1.20000
AFIX   0
C6    1    0.476504    0.598767    0.460851    11.00000    0.02865    0.02649 =
         0.01595    0.00069    0.00213    0.00267
AFIX  43
H6    2    0.474247    0.588180    0.409636    11.00000   -1.20000
AFIX   0
C7    1    0.592128    0.612417    0.504435    11.00000    0.02406    0.02538 =
         0.01905   -0.00022    0.00613    0.00200
AFIX  43
H7    2    0.666799    0.610214    0.482306    11.00000   -1.20000
AFIX   0
C8    1    0.598134    0.629436    0.581132    11.00000    0.02191    0.02082 =
         0.01751    0.00025    0.00215   -0.00021
C9    1    0.240452    0.620228    0.602834    11.00000    0.01930    0.03269 =
         0.02051    0.00035    0.00437    0.00089
AFIX  13
H9    2    0.261699    0.621623    0.657754    11.00000   -1.20000
AFIX   0
C10   1    0.165575    0.698034    0.579273    11.00000    0.02282    0.03698 =
         0.03599    0.00207    0.00461    0.00767
AFIX 137
H10A  2    0.216784    0.745381    0.594266    11.00000   -1.50000
H10B  2    0.089504    0.699423    0.603149    11.00000   -1.50000
H10C  2    0.143263    0.698319    0.525559    11.00000   -1.50000
AFIX   0
C11   1    0.160006    0.543475    0.582886    11.00000    0.02408    0.04048 =
         0.03603   -0.00479    0.00808   -0.00474
AFIX 137
H11A  2    0.127327    0.544601    0.530314    11.00000   -1.50000
H11B  2    0.090451    0.542248    0.612337    11.00000   -1.50000
H11C  2    0.211682    0.495338    0.593469    11.00000   -1.50000
AFIX   0
C12   1    0.725692    0.645312    0.628126    11.00000    0.02071    0.03356 =
         0.02186   -0.00223    0.00062    0.00121
AFIX  13
H12   2    0.710365    0.653706    0.680421    11.00000   -1.20000
AFIX   0
C13   1    0.789742    0.722659    0.602454    11.00000    0.02637    0.03826 =
         0.03600   -0.00521    0.00329   -0.00750
AFIX 137
H13A  2    0.813490    0.713856    0.553099    11.00000   -1.50000
H13B  2    0.864371    0.734636    0.637126    11.00000   -1.50000
H13C  2    0.731611    0.768088    0.601007    11.00000   -1.50000
AFIX   0
C14   1    0.814295    0.571386    0.626353    11.00000    0.02364    0.04614 =
         0.03137    0.00105   -0.00028    0.00641
AFIX 137
H14A  2    0.771755    0.522685    0.640293    11.00000   -1.50000
H14B  2    0.889879    0.580116    0.661202    11.00000   -1.50000
H14C  2    0.836913    0.564915    0.576449    11.00000   -1.50000
AFIX   0
C15   1    0.500000    0.518941    0.750000    10.50000    0.02290    0.02032 =
         0.01402    0.00000    0.00245    0.00000
C16   1    0.385224    0.475726    0.742651    11.00000    0.02139    0.02496 =
         0.02537    0.00166    0.00005   -0.00071
AFIX  43
H16   2    0.308408    0.504125    0.737792    11.00000   -1.20000
AFIX   0
C17   1    0.385740    0.390819    0.742595    11.00000    0.02945    0.02735 =
         0.02603    0.00102   -0.00187   -0.00162
AFIX  43
H17   2    0.309199    0.362105    0.737574    11.00000   -1.20000
AFIX   0
C18   1    0.500000    0.348274    0.750000    10.50000    0.03367    0.02057 =
         0.02245    0.00000   -0.00289    0.00000
AFIX  43
H18   2    0.500002    0.291084    0.750000    10.50000   -1.20000
AFIX   0
HKLF 5


REM  rottschaefer101_twin1_hklf4_a.res in C2/c
REM wR2 = 0.1298, GooF = S = 1.068, Restrained GooF = 1.068 for all data
REM R1 = 0.0437 for 3981 Fo > 4sig(Fo) and 0.0610 for all 5324 data
REM 179 parameters refined using 0 restraints

END

WGHT      0.0735      0.0459

REM Highest difference peak  0.323,  deepest hole -0.312,  1-sigma level  0.069
Q1    1   0.6517  0.6354  0.6010  11.00000  0.05    0.32
Q2    1   0.6011  0.6331  0.5442  11.00000  0.05    0.27
Q3    1   0.5331  0.8528  0.7161  11.00000  0.05    0.26
Q4    1   0.5366  0.6010  0.4851  11.00000  0.05    0.26
Q5    1   0.3605  0.6359  0.5446  11.00000  0.05    0.25
;
_shelx_res_checksum              20294
_olex2_submission_special_instructions 'No special instructions were received'
_oxdiff_exptl_absorpt_empirical_details 
;
Empirical correction (ABSPACK) includes:
- Absorption correction using spherical harmonics
- Frame scaling
;
_oxdiff_exptl_absorpt_empirical_full_max 1.345
_oxdiff_exptl_absorpt_empirical_full_min 0.833
_oxdiff_twin_integration_method  simultaneous
_oxdiff_twin_items               2
loop_
_twin_individual_id
_twin_individual_mass_fraction_refined
_oxdiff_twin_reflns_isolated
_oxdiff_twin_reflns_overlapped
_twin_individual_twin_lattice_type
_twin_individual_twin_matrix_11
_twin_individual_twin_matrix_12
_twin_individual_twin_matrix_13
_twin_individual_twin_matrix_21
_twin_individual_twin_matrix_22
_twin_individual_twin_matrix_23
_twin_individual_twin_matrix_31
_twin_individual_twin_matrix_32
_twin_individual_twin_matrix_33
1 0.5933(14) 4914 7329 ref 1.0000 0.0000 0.0000 0.0000 1.0000 0.0000 0.0000
0.0000 1.0000
2 0.4067(14) 4904 7329 nmt 1.0004 0.0000 -0.0000 -0.0000 -1.0001 -0.0010
-0.4354 0.0023 -0.9992

_twin_special_details            
;
Component 2 rotated by 179.8773\% 
 around [0.98 0.00 -0.21] (reciprocal) or [1.00 -0.00 0.00] (direct)
;
####################################################################### 
# 
# This file contains crystal structure data downloaded from the 
# Cambridge Structural Database (CSD) hosted by the Cambridge 
# Crystallographic Data Centre (CCDC).
# 
# Full information about CCDC data access policies and citation 
# guidelines are available at http://www.ccdc.cam.ac.uk/access/V1 
# 
# Audit and citation data items may have been added by the CCDC. 
# Please retain this information to preserve the provenance of 
# this file and to allow appropriate attribution of the data. 
# 
#######################################################################

data_compound4c
_database_code_depnum_ccdc_archive 'CCDC 1939611'
loop_
_audit_author_name
_audit_author_address
'Hans Georg Stammler'
;University of Bielefeld
Germany
;
_audit_update_record             
;
2019-07-10 deposited with the CCDC.	2019-10-18 downloaded from the CCDC.
;


_audit_creation_date             2018-10-23
_audit_creation_method           
;
Olex2 1.2
(compiled 2018.05.29 svn.r3508 for OlexSys, GUI svn.r5506)
;
_shelx_SHELXL_version_number     2018/3
_chemical_name_common            ?
_chemical_name_systematic        ?
_chemical_formula_moiety         'C34 H41 N2 P3, C7 H8'
_chemical_formula_sum            'C41 H49 N2 P3'
_chemical_formula_weight         662.73
_chemical_absolute_configuration ad
_chemical_melting_point          ?
_chemical_oxdiff_formula         C41H49N2P3
loop_
_atom_type_symbol
_atom_type_description
_atom_type_scat_dispersion_real
_atom_type_scat_dispersion_imag
_atom_type_scat_source
C C 0.0181 0.0091 'International Tables Vol C Tables 4.2.6.8 and 6.1.1.4'
H H 0.0000 0.0000 'International Tables Vol C Tables 4.2.6.8 and 6.1.1.4'
N N 0.0311 0.0180 'International Tables Vol C Tables 4.2.6.8 and 6.1.1.4'
P P 0.2955 0.4335 'International Tables Vol C Tables 4.2.6.8 and 6.1.1.4'

_shelx_space_group_comment       
;
The symmetry employed for this shelxl refinement is uniquely defined
by the following loop, which should always be used as a source of
symmetry information in preference to the above space-group names.
They are only intended as comments.
;
_space_group_crystal_system      orthorhombic
_space_group_IT_number           19
_space_group_name_H-M_alt        'P 21 21 21'
_space_group_name_Hall           'P 2ac 2ab'
loop_
_space_group_symop_operation_xyz
'x, y, z'
'-x+1/2, -y, z+1/2'
'-x, y+1/2, -z+1/2'
'x+1/2, -y+1/2, -z'

_cell_length_a                   11.1499(5)
_cell_length_b                   17.6614(8)
_cell_length_c                   19.2232(6)
_cell_angle_alpha                90
_cell_angle_beta                 90
_cell_angle_gamma                90
_cell_volume                     3785.5(3)
_cell_formula_units_Z            4
_cell_measurement_reflns_used    14670
_cell_measurement_temperature    100.0(1)
_cell_measurement_theta_max      76.1140
_cell_measurement_theta_min      3.3750
_shelx_estimated_absorpt_T_max   ?
_shelx_estimated_absorpt_T_min   ?
_exptl_absorpt_coefficient_mu    1.659
_exptl_absorpt_correction_T_max  1.000
_exptl_absorpt_correction_T_min  0.855
_exptl_absorpt_correction_type   gaussian
_exptl_absorpt_process_details   
;
CrysAlisPro 1.171.39.46 (Rigaku Oxford Diffraction, 2018)
Numerical absorption correction based on gaussian integration over
			a multifaceted crystal model
Empirical absorption correction using spherical harmonics,
 implemented in SCALE3 ABSPACK scaling algorithm.
;
_exptl_absorpt_special_details   ?
_exptl_crystal_colour            'clear brown'
_exptl_crystal_colour_lustre     clear
_exptl_crystal_colour_primary    brown
_exptl_crystal_density_diffrn    1.163
_exptl_crystal_density_meas      ?
_exptl_crystal_density_method    ?
_exptl_crystal_description       irregular
_exptl_crystal_F_000             1416
loop_
_exptl_crystal_face_index_h
_exptl_crystal_face_index_k
_exptl_crystal_face_index_l
_exptl_crystal_face_perp_dist
2 -11 -2 0.0561
3 -10 3 0.0586
1 7 9 0.0740
-3 10 -2 0.0441
-3 6 -9 0.0531
-2 -3 -12 0.0555
-1 -8 9 0.0653
5 6 -7 0.0140
-7 2 -1 0.0351
3 -7 8 0.0772
-6 -3 -6 0.0486
6 -2 8 0.0837
7 -3 1 0.0498
-1 -4 12 0.0695

_exptl_crystal_size_max          0.153
_exptl_crystal_size_mid          0.108
_exptl_crystal_size_min          0.087
loop_
_exptl_oxdiff_crystal_face_indexfrac_h
_exptl_oxdiff_crystal_face_indexfrac_k
_exptl_oxdiff_crystal_face_indexfrac_l
_exptl_oxdiff_crystal_face_x
_exptl_oxdiff_crystal_face_y
_exptl_oxdiff_crystal_face_z
1.8140 -10.9341 -2.1511 0.2225 -0.7515 0.6211
2.8642 -10.1880 2.9969 0.1241 -0.4212 0.8984
0.6112 7.4909 9.3723 -0.2838 0.9556 0.0795
-2.7061 10.4883 -2.0521 -0.1450 0.4912 -0.8589
-3.3681 5.9567 -8.9668 0.0474 -0.1563 -0.9866
-2.1472 -2.6583 -11.5492 0.2374 -0.7979 -0.5540
-1.3352 -7.8708 8.7717 -0.5952 -0.1759 0.7841
4.7629 5.7977 -6.9309 0.8946 0.2652 -0.3597
-7.1385 1.7235 -0.9973 -0.7666 -0.2282 -0.6001
2.9879 -6.9989 8.0047 -0.0568 0.0268 0.9734
-5.9886 -3.0158 -6.0004 -0.4504 -0.7262 -0.5071
5.9858 -1.9882 8.0032 0.3257 0.4851 0.8846
6.9914 -2.9863 1.0058 0.7400 0.1384 0.6617
-1.0114 -4.0060 11.9996 -0.6703 0.2435 0.7470

_exptl_transmission_factor_max   ?
_exptl_transmission_factor_min   ?
_diffrn_reflns_av_R_equivalents  0.0500
_diffrn_reflns_av_unetI/netI     0.0417
_diffrn_reflns_Laue_measured_fraction_full 1.000
_diffrn_reflns_Laue_measured_fraction_max 0.982
_diffrn_reflns_limit_h_max       13
_diffrn_reflns_limit_h_min       -13
_diffrn_reflns_limit_k_max       19
_diffrn_reflns_limit_k_min       -21
_diffrn_reflns_limit_l_max       24
_diffrn_reflns_limit_l_min       -23
_diffrn_reflns_number            31369
_diffrn_reflns_point_group_measured_fraction_full 1.000
_diffrn_reflns_point_group_measured_fraction_max 0.974
_diffrn_reflns_theta_full        67.684
_diffrn_reflns_theta_max         76.768
_diffrn_reflns_theta_min         3.398
_diffrn_ambient_environment      N~2~
_diffrn_ambient_temperature      100.0(1)
_diffrn_detector                 'CCD plate'
_diffrn_detector_area_resol_mean 5.3114
_diffrn_detector_type            Atlas
_diffrn_measured_fraction_theta_full 1.000
_diffrn_measured_fraction_theta_max 0.982
_diffrn_measurement_details      
;
List of Runs (angles in degrees, time in seconds):

  # Type    Start    End  Width  t~exp~   \w     \q     \k     \f   Frames
#--------------------------------------------------------------------------
  1  \w   -122.00 -35.00   1.00    8.00    --  -38.50-178.00  30.00   87
  2  \w   -110.00 -18.00   1.00    8.00    --  -38.50 -38.00 150.00   92
  3  \w   -123.00 -34.00   1.00    8.00    --  -38.50 178.00 150.00   89
  4  \w     57.00 127.00   1.00    8.00    --   43.20 178.00  90.00   70
  5  \w     85.00 178.00   1.00   32.00    --  111.00  61.00 120.00   93
  6  \w     31.00 110.00   1.00   32.00    --  111.00 -94.00  60.00   79
  7  \w     94.00 178.00   1.00   32.00    --  111.00 125.00 -90.00   84
  8  \w     81.00 178.00   1.00   32.00    --  111.00  77.00-180.00   97
  9  \w     41.00 118.00   1.00   32.00    --  111.00-125.00 -30.00   77
 10  \w     41.00 118.00   1.00   32.00    --  111.00-125.00-150.00   77
 11  \w     31.00 110.00   1.00   32.00    --  111.00 -94.00-180.00   79
 12  \w     90.00 178.00   1.00   32.00    --  111.00  30.00-120.00   88
 13  \w     13.00 115.00   1.00    8.00    --   43.20  77.00   0.00  102
 14  \w     18.00 112.00   1.00    8.00    --   43.20  57.00 120.00   94
 15  \w     18.00 112.00   1.00    8.00    --   43.20  57.00 -90.00   94
 16  \w     71.00 141.00   1.00   32.00    --  111.00  15.00  60.00   70
;
_diffrn_measurement_device       'four-circle diffractometer'
_diffrn_measurement_device_type  'SuperNova, Dual, Cu at home/near, Atlas'
_diffrn_measurement_method       '\w scans'
_diffrn_orient_matrix_type       
'CrysAlisPro convention (1999,Acta A55,543-557)'
_diffrn_orient_matrix_UB_11      0.1152783000
_diffrn_orient_matrix_UB_12      0.0073722000
_diffrn_orient_matrix_UB_13      -0.0436866000
_diffrn_orient_matrix_UB_21      0.0416141000
_diffrn_orient_matrix_UB_22      0.0665810000
_diffrn_orient_matrix_UB_23      0.0460297000
_diffrn_orient_matrix_UB_31      0.0637426000
_diffrn_orient_matrix_UB_32      -0.0558597000
_diffrn_orient_matrix_UB_33      0.0489742000
_diffrn_radiation_monochromator  mirror
_diffrn_radiation_probe          x-ray
_diffrn_radiation_type           CuK\a
_diffrn_radiation_wavelength     1.54184
_diffrn_source                   'micro-focus sealed X-ray tube'
_diffrn_source_type              'SuperNova (Cu) X-ray Source'
_reflns_Friedel_coverage         0.780
_reflns_Friedel_fraction_full    1.000
_reflns_Friedel_fraction_max     0.963
_reflns_number_gt                7012
_reflns_number_total             7770
_reflns_odcompleteness_completeness 99.98
_reflns_odcompleteness_iscentric 1
_reflns_odcompleteness_theta     71.98
_reflns_special_details          
;
 Reflections were merged by SHELXL according to the crystal
 class for the calculation of statistics and refinement.
 
 _reflns_Friedel_fraction is defined as the number of unique
 Friedel pairs measured divided by the number that would be
 possible theoretically, ignoring centric projections and
 systematic absences.
;
_reflns_threshold_expression     'I > 2\s(I)'
_computing_cell_refinement       'CrysAlisPro 1.171.39.46 (Rigaku OD, 2018)'
_computing_data_collection       'CrysAlisPro 1.171.39.46 (Rigaku OD, 2018)'
_computing_data_reduction        'CrysAlisPro 1.171.39.46 (Rigaku OD, 2018)'
_computing_molecular_graphics    'Olex2 (Dolomanov et al., 2009)'
_computing_publication_material  'Olex2 (Dolomanov et al., 2009)'
_computing_structure_refinement  'ShelXL (Sheldrick, 2015)'
_computing_structure_solution    'ShelXT (Sheldrick, 2015)'
_refine_diff_density_max         0.295
_refine_diff_density_min         -0.446
_refine_diff_density_rms         0.049
_refine_ls_abs_structure_details 
;
 Flack x determined using 2682 quotients [(I+)-(I-)]/[(I+)+(I-)]
 (Parsons, Flack and Wagner, Acta Cryst. B69 (2013) 249-259).
;
_refine_ls_abs_structure_Flack   -0.024(12)
_refine_ls_extinction_coef       0.00082(15)
_refine_ls_extinction_expression Fc^*^=kFc[1+0.001xFc^2^\l^3^/sin(2\q)]^-1/4^
_refine_ls_extinction_method     'SHELXL-2018/3 (Sheldrick 2018)'
_refine_ls_goodness_of_fit_ref   1.037
_refine_ls_hydrogen_treatment    constr
_refine_ls_matrix_type           full
_refine_ls_number_parameters     491
_refine_ls_number_reflns         7770
_refine_ls_number_restraints     0
_refine_ls_R_factor_all          0.0566
_refine_ls_R_factor_gt           0.0509
_refine_ls_restrained_S_all      1.037
_refine_ls_shift/su_max          0.000
_refine_ls_shift/su_mean         0.000
_refine_ls_structure_factor_coef Fsqd
_refine_ls_weighting_details     
'w=1/[\s^2^(Fo^2^)+(0.0492P)^2^+2.6152P] where P=(Fo^2^+2Fc^2^)/3'
_refine_ls_weighting_scheme      calc
_refine_ls_wR_factor_gt          0.1214
_refine_ls_wR_factor_ref         0.1253
_refine_special_details          
'Hydrogen atoms were taken into account using a riding model. One solvent toluene molecule is disordered with ratio 58:42'
_olex2_refinement_description    
;
1. Fixed Uiso
 At 1.2 times of:
  All C(H) groups
 At 1.5 times of:
  All C(H,H,H) groups
2. Others
 Sof(C35B)=Sof(C36B)=Sof(H36B)=Sof(C37B)=Sof(H37B)=Sof(C38B)=Sof(H38B)=
 Sof(C39B)=Sof(H39B)=Sof(C40B)=Sof(H40B)=Sof(C41B)=Sof(H41D)=Sof(H41E)=
 Sof(H41F)=1-FVAR(1)
 Sof(C35A)=Sof(C36A)=Sof(H36A)=Sof(C37A)=Sof(H37A)=Sof(C38A)=Sof(H38A)=
 Sof(C39A)=Sof(H39A)=Sof(C40A)=Sof(H40A)=Sof(C41A)=Sof(H41A)=Sof(H41B)=
 Sof(H41C)=FVAR(1)
3.a Ternary CH refined with riding coordinates:
 C17(H17), C20(H20), C29(H29), C32(H32)
3.b Aromatic/amide H refined with riding coordinates:
 C5(H5), C6(H6), C8(H8), C9(H9), C13(H13), C14(H14), C15(H15), C25(H25),
 C26(H26), C27(H27), C36A(H36A), C37A(H37A), C38A(H38A), C39A(H39A), C40A(H40A),
  C36B(H36B), C37B(H37B), C38B(H38B), C39B(H39B), C40B(H40B)
3.c Idealised Me refined as rotating group:
 C10(H10A,H10B,H10C), C18(H18A,H18B,H18C), C19(H19A,H19B,H19C), C21(H21A,H21B,
 H21C), C22(H22A,H22B,H22C), C30(H30A,H30B,H30C), C31(H31A,H31B,H31C), C33(H33A,
 H33B,H33C), C34(H34A,H34B,H34C), C41A(H41A,H41B,H41C), C41B(H41D,H41E,H41F)
;
_atom_sites_solution_hydrogens   geom
_atom_sites_solution_primary     dual
_atom_sites_solution_secondary   ?
loop_
_atom_site_label
_atom_site_type_symbol
_atom_site_fract_x
_atom_site_fract_y
_atom_site_fract_z
_atom_site_U_iso_or_equiv
_atom_site_adp_type
_atom_site_occupancy
_atom_site_site_symmetry_order
_atom_site_calc_flag
_atom_site_refinement_flags_posn
_atom_site_refinement_flags_adp
_atom_site_refinement_flags_occupancy
_atom_site_disorder_assembly
_atom_site_disorder_group
P1 P 0.72514(11) 0.33363(7) 0.62759(5) 0.0381(3) Uani 1 1 d . . . . .
P2 P 0.76861(11) 0.35151(7) 0.73303(5) 0.0424(3) Uani 1 1 d . . . . .
P3 P 0.63658(11) 0.42865(7) 0.76650(5) 0.0389(3) Uani 1 1 d . . . . .
N1 N 0.5176(3) 0.41081(18) 0.57443(14) 0.0289(7) Uani 1 1 d . . . . .
N2 N 0.4638(3) 0.47753(19) 0.66490(15) 0.0309(7) Uani 1 1 d . . . . .
C1 C 0.4358(4) 0.4624(2) 0.59772(17) 0.0292(8) Uani 1 1 d . . . . .
C2 C 0.6010(4) 0.3940(2) 0.62733(18) 0.0297(8) Uani 1 1 d . . . . .
C3 C 0.5641(4) 0.4348(2) 0.68569(18) 0.0327(8) Uani 1 1 d . . . . .
C4 C 0.3374(4) 0.4967(2) 0.55818(18) 0.0329(9) Uani 1 1 d . . . . .
C5 C 0.2777(4) 0.4572(2) 0.50567(18) 0.0344(8) Uani 1 1 d . . . . .
H5 H 0.299692 0.407698 0.495004 0.041 Uiso 1 1 calc R . . . .
C6 C 0.1848(4) 0.4923(3) 0.4693(2) 0.0369(9) Uani 1 1 d . . . . .
H6 H 0.145484 0.465743 0.434317 0.044 Uiso 1 1 calc R . . . .
C7 C 0.1496(5) 0.5662(3) 0.4840(2) 0.0420(10) Uani 1 1 d . . . . .
C8 C 0.2073(6) 0.6035(3) 0.5370(2) 0.0559(15) Uani 1 1 d . . . . .
H8 H 0.183116 0.652254 0.548841 0.067 Uiso 1 1 calc R . . . .
C9 C 0.3004(5) 0.5701(3) 0.5729(2) 0.0497(13) Uani 1 1 d . . . . .
H9 H 0.339147 0.597264 0.607774 0.060 Uiso 1 1 calc R . . . .
C10 C 0.0476(5) 0.6027(3) 0.4456(2) 0.0510(12) Uani 1 1 d . . . . .
H10A H 0.028671 0.573256 0.405063 0.076 Uiso 1 1 calc GR . . . .
H10B H 0.070306 0.652893 0.431783 0.076 Uiso 1 1 calc GR . . . .
H10C H -0.021346 0.605183 0.475408 0.076 Uiso 1 1 calc GR . . . .
C11 C 0.5246(4) 0.3800(2) 0.50472(17) 0.0314(8) Uani 1 1 d . . . . .
C12 C 0.5670(4) 0.4264(2) 0.45166(18) 0.0344(9) Uani 1 1 d . . . . .
C13 C 0.5693(4) 0.3956(3) 0.38410(18) 0.0374(9) Uani 1 1 d . . . . .
H13 H 0.596900 0.425000 0.347271 0.045 Uiso 1 1 calc R . . . .
C14 C 0.5315(4) 0.3231(3) 0.37187(19) 0.0374(9) Uani 1 1 d . . . . .
H14 H 0.531938 0.304061 0.326760 0.045 Uiso 1 1 calc R . . . .
C15 C 0.4924(4) 0.2778(3) 0.4263(2) 0.0349(9) Uani 1 1 d . . . . .
H15 H 0.468738 0.228244 0.417244 0.042 Uiso 1 1 calc R . . . .
C16 C 0.4880(4) 0.3050(2) 0.49461(18) 0.0309(8) Uani 1 1 d . . . . .
C17 C 0.6150(5) 0.5053(3) 0.4640(2) 0.0438(11) Uani 1 1 d . . . . .
H17 H 0.604058 0.517056 0.513392 0.053 Uiso 1 1 calc R . . . .
C18 C 0.5468(7) 0.5652(3) 0.4218(3) 0.0709(18) Uani 1 1 d . . . . .
H18A H 0.557878 0.555813 0.373041 0.106 Uiso 1 1 calc GR . . . .
H18B H 0.577043 0.614585 0.433135 0.106 Uiso 1 1 calc GR . . . .
H18C H 0.462975 0.562692 0.432879 0.106 Uiso 1 1 calc GR . . . .
C19 C 0.7492(6) 0.5079(3) 0.4485(3) 0.0636(16) Uani 1 1 d . . . . .
H19A H 0.790063 0.471432 0.476926 0.095 Uiso 1 1 calc GR . . . .
H19B H 0.779452 0.557649 0.458536 0.095 Uiso 1 1 calc GR . . . .
H19C H 0.762562 0.496416 0.400315 0.095 Uiso 1 1 calc GR . . . .
C20 C 0.4440(4) 0.2541(2) 0.55350(19) 0.0343(9) Uani 1 1 d . . . . .
H20 H 0.474764 0.274824 0.597273 0.041 Uiso 1 1 calc R . . . .
C21 C 0.4932(5) 0.1740(3) 0.5459(2) 0.0488(12) Uani 1 1 d . . . . .
H21A H 0.578687 0.176124 0.540256 0.073 Uiso 1 1 calc GR . . . .
H21B H 0.457846 0.150319 0.505967 0.073 Uiso 1 1 calc GR . . . .
H21C H 0.474144 0.145261 0.586835 0.073 Uiso 1 1 calc GR . . . .
C22 C 0.3084(4) 0.2530(3) 0.5582(2) 0.0421(10) Uani 1 1 d . . . . .
H22A H 0.279651 0.303128 0.567940 0.063 Uiso 1 1 calc GR . . . .
H22B H 0.284096 0.219396 0.594879 0.063 Uiso 1 1 calc GR . . . .
H22C H 0.275477 0.235771 0.514884 0.063 Uiso 1 1 calc GR . . . .
C23 C 0.3947(4) 0.5214(2) 0.71367(17) 0.0313(8) Uani 1 1 d . . . . .
C24 C 0.2890(4) 0.4886(2) 0.74133(19) 0.0345(9) Uani 1 1 d . . . . .
C25 C 0.2239(4) 0.5317(3) 0.78841(19) 0.0378(9) Uani 1 1 d . . . . .
H25 H 0.154451 0.511820 0.807949 0.045 Uiso 1 1 calc R . . . .
C26 C 0.2608(4) 0.6039(3) 0.80681(19) 0.0400(10) Uani 1 1 d . . . . .
H26 H 0.215227 0.632201 0.837935 0.048 Uiso 1 1 calc R . . . .
C27 C 0.3643(4) 0.6342(2) 0.77935(19) 0.0370(9) Uani 1 1 d . . . . .
H27 H 0.387676 0.682680 0.792424 0.044 Uiso 1 1 calc R . . . .
C28 C 0.4349(4) 0.5937(2) 0.73232(19) 0.0335(8) Uani 1 1 d . . . . .
C29 C 0.2481(4) 0.4089(2) 0.7222(2) 0.0394(10) Uani 1 1 d . . . . .
H29 H 0.305886 0.388278 0.688792 0.047 Uiso 1 1 calc R . . . .
C30 C 0.2497(6) 0.3585(3) 0.7864(3) 0.0631(16) Uani 1 1 d . . . . .
H30A H 0.222942 0.308618 0.774142 0.095 Uiso 1 1 calc GR . . . .
H30B H 0.197411 0.379299 0.821197 0.095 Uiso 1 1 calc GR . . . .
H30C H 0.329906 0.355808 0.804500 0.095 Uiso 1 1 calc GR . . . .
C31 C 0.1256(5) 0.4092(3) 0.6876(3) 0.0533(12) Uani 1 1 d . . . . .
H31A H 0.126155 0.443859 0.649115 0.080 Uiso 1 1 calc GR . . . .
H31B H 0.065987 0.424759 0.720702 0.080 Uiso 1 1 calc GR . . . .
H31C H 0.107190 0.359240 0.671146 0.080 Uiso 1 1 calc GR . . . .
C32 C 0.5492(4) 0.6286(3) 0.7033(2) 0.0397(10) Uani 1 1 d . . . . .
H32 H 0.586171 0.591754 0.671696 0.048 Uiso 1 1 calc R . . . .
C33 C 0.5242(6) 0.7013(3) 0.6619(3) 0.0590(14) Uani 1 1 d . . . . .
H33A H 0.468266 0.690531 0.625220 0.089 Uiso 1 1 calc GR . . . .
H33B H 0.597745 0.719765 0.642220 0.089 Uiso 1 1 calc GR . . . .
H33C H 0.491016 0.738906 0.692311 0.089 Uiso 1 1 calc GR . . . .
C34 C 0.6389(5) 0.6459(3) 0.7613(2) 0.0484(11) Uani 1 1 d . . . . .
H34A H 0.608126 0.685933 0.790046 0.073 Uiso 1 1 calc GR . . . .
H34B H 0.713911 0.661329 0.741314 0.073 Uiso 1 1 calc GR . . . .
H34C H 0.650958 0.601395 0.789118 0.073 Uiso 1 1 calc GR . . . .
C35A C 0.8759(16) 0.6912(15) 0.5928(12) 0.047(6) Uani 0.584(12) 1 d . . P A 1
C36A C 0.8177(10) 0.6219(7) 0.6013(5) 0.053(3) Uani 0.584(12) 1 d . . P A 1
H36A H 0.748027 0.609953 0.577164 0.063 Uiso 0.584(12) 1 calc R . P A 1
C37A C 0.8709(12) 0.5712(7) 0.6488(6) 0.055(3) Uani 0.584(12) 1 d . . P A 1
H37A H 0.839443 0.522624 0.652961 0.066 Uiso 0.584(12) 1 calc R . P A 1
C38A C 0.965(2) 0.5907(11) 0.6880(10) 0.065(5) Uani 0.584(12) 1 d . . P A 1
H38A H 0.997700 0.557668 0.720663 0.078 Uiso 0.584(12) 1 calc R . P A 1
C39A C 1.0124(17) 0.6624(16) 0.6778(12) 0.075(10) Uani 0.584(12) 1 d . . P A 1
H39A H 1.078616 0.676676 0.704095 0.090 Uiso 0.584(12) 1 calc R . P A 1
C40A C 0.9694(11) 0.7109(7) 0.6336(6) 0.056(3) Uani 0.584(12) 1 d . . P A 1
H40A H 1.002890 0.758939 0.630008 0.067 Uiso 0.584(12) 1 calc R . P A 1
C41A C 0.8188(12) 0.7477(7) 0.5415(5) 0.079(4) Uani 0.584(12) 1 d . . P A 1
H41A H 0.754782 0.723357 0.516747 0.119 Uiso 0.584(12) 1 calc GR . P A 1
H41B H 0.878438 0.764753 0.509013 0.119 Uiso 0.584(12) 1 calc GR . P A 1
H41C H 0.787741 0.790343 0.566722 0.119 Uiso 0.584(12) 1 calc GR . P A 1
C35B C 0.9003(12) 0.6101(9) 0.6308(7) 0.043(3) Uani 0.416(12) 1 d . . P A 2
C36B C 0.988(2) 0.6220(15) 0.6780(10) 0.048(7) Uani 0.416(12) 1 d . . P A 2
H36B H 1.008563 0.582758 0.707856 0.057 Uiso 0.416(12) 1 calc R . P A 2
C37B C 1.0461(19) 0.6883(15) 0.6835(12) 0.047(5) Uani 0.416(12) 1 d . . P A 2
H37B H 1.112600 0.693526 0.712333 0.056 Uiso 0.416(12) 1 calc R . P A 2
C38B C 1.0025(17) 0.7498(11) 0.6437(6) 0.055(4) Uani 0.416(12) 1 d . . P A 2
H38B H 1.036055 0.797525 0.650213 0.066 Uiso 0.416(12) 1 calc R . P A 2
C39B C 0.9125(17) 0.7413(10) 0.5960(7) 0.054(4) Uani 0.416(12) 1 d . . P A 2
H39B H 0.895677 0.781279 0.566101 0.064 Uiso 0.416(12) 1 calc R . P A 2
C40B C 0.843(3) 0.674(2) 0.5902(18) 0.052(7) Uani 0.416(12) 1 d . . P A 2
H40B H 0.772611 0.669459 0.564743 0.063 Uiso 0.416(12) 1 calc R . P A 2
C41B C 0.8447(14) 0.5328(10) 0.6236(8) 0.060(4) Uani 0.416(12) 1 d . . P A 2
H41D H 0.900607 0.499254 0.601409 0.090 Uiso 0.416(12) 1 calc GR . P A 2
H41E H 0.773199 0.536333 0.596031 0.090 Uiso 0.416(12) 1 calc GR . P A 2
H41F H 0.824963 0.513499 0.668894 0.090 Uiso 0.416(12) 1 calc GR . P A 2

loop_
_atom_site_aniso_label
_atom_site_aniso_U_11
_atom_site_aniso_U_22
_atom_site_aniso_U_33
_atom_site_aniso_U_23
_atom_site_aniso_U_13
_atom_site_aniso_U_12
P1 0.0416(5) 0.0458(6) 0.0268(4) -0.0004(4) 0.0002(4) 0.0064(5)
P2 0.0456(6) 0.0535(7) 0.0282(5) 0.0034(5) -0.0042(5) 0.0054(5)
P3 0.0470(6) 0.0503(7) 0.0195(4) -0.0005(4) -0.0038(4) 0.0036(5)
N1 0.0398(18) 0.0303(17) 0.0167(13) -0.0019(11) 0.0024(12) 0.0001(14)
N2 0.0416(18) 0.0327(18) 0.0184(13) -0.0036(12) -0.0023(13) 0.0040(15)
C1 0.042(2) 0.0285(19) 0.0174(15) -0.0041(13) -0.0003(14) 0.0018(17)
C2 0.040(2) 0.031(2) 0.0183(15) 0.0034(14) 0.0004(15) 0.0023(16)
C3 0.042(2) 0.034(2) 0.0221(16) 0.0014(15) -0.0007(15) 0.0000(18)
C4 0.045(2) 0.035(2) 0.0192(15) -0.0014(15) -0.0020(16) 0.0033(18)
C5 0.045(2) 0.035(2) 0.0238(16) -0.0019(15) -0.0014(17) 0.0029(19)
C6 0.042(2) 0.045(3) 0.0232(17) -0.0001(16) -0.0041(16) -0.0016(19)
C7 0.057(3) 0.045(3) 0.0236(17) 0.0032(17) -0.0015(18) 0.006(2)
C8 0.095(4) 0.043(3) 0.031(2) -0.0098(19) -0.015(2) 0.024(3)
C9 0.086(4) 0.034(2) 0.0286(19) -0.0054(17) -0.016(2) 0.010(2)
C10 0.059(3) 0.059(3) 0.034(2) 0.004(2) -0.003(2) 0.018(3)
C11 0.040(2) 0.036(2) 0.0177(16) -0.0040(14) 0.0009(15) 0.0041(17)
C12 0.045(2) 0.037(2) 0.0216(16) 0.0002(15) 0.0014(16) 0.0065(19)
C13 0.048(2) 0.047(2) 0.0179(16) 0.0036(15) 0.0031(16) 0.006(2)
C14 0.043(2) 0.050(3) 0.0194(15) -0.0056(17) -0.0013(16) 0.0069(19)
C15 0.038(2) 0.039(2) 0.0274(18) -0.0070(16) -0.0040(16) 0.0008(18)
C16 0.036(2) 0.036(2) 0.0206(16) -0.0018(15) -0.0005(15) 0.0030(17)
C17 0.068(3) 0.038(2) 0.0255(17) 0.0009(16) 0.008(2) -0.005(2)
C18 0.124(6) 0.041(3) 0.047(3) 0.014(2) -0.006(3) 0.002(3)
C19 0.078(4) 0.069(4) 0.044(2) -0.009(2) 0.019(3) -0.028(3)
C20 0.046(2) 0.034(2) 0.0227(16) -0.0023(15) -0.0005(16) -0.0029(18)
C21 0.068(3) 0.036(3) 0.043(2) 0.0026(19) 0.013(2) 0.007(2)
C22 0.046(3) 0.048(3) 0.033(2) 0.0024(19) -0.0019(18) -0.002(2)
C23 0.041(2) 0.036(2) 0.0159(15) -0.0034(14) -0.0001(14) 0.0040(17)
C24 0.043(2) 0.039(2) 0.0226(16) 0.0001(15) -0.0014(16) 0.0022(18)
C25 0.041(2) 0.045(2) 0.0271(17) -0.0017(16) 0.0038(17) 0.006(2)
C26 0.047(3) 0.048(3) 0.0253(17) -0.0073(16) 0.0009(17) 0.011(2)
C27 0.052(2) 0.034(2) 0.0244(17) -0.0076(15) -0.0028(17) 0.0047(19)
C28 0.046(2) 0.034(2) 0.0205(15) -0.0018(15) -0.0005(17) 0.0004(17)
C29 0.045(2) 0.037(2) 0.036(2) -0.0021(16) 0.0012(17) -0.0017(18)
C30 0.092(5) 0.040(3) 0.057(3) 0.011(2) -0.005(3) -0.006(3)
C31 0.050(3) 0.050(3) 0.059(3) -0.006(2) -0.005(2) -0.006(2)
C32 0.051(3) 0.039(2) 0.0285(18) -0.0030(17) 0.0035(18) -0.004(2)
C33 0.072(4) 0.060(3) 0.045(3) 0.015(2) -0.009(3) -0.015(3)
C34 0.051(3) 0.054(3) 0.040(2) -0.004(2) -0.001(2) -0.007(2)
C35A 0.031(8) 0.076(16) 0.035(6) 0.017(9) 0.000(6) -0.003(7)
C36A 0.058(6) 0.062(7) 0.038(4) -0.014(4) 0.009(4) -0.008(5)
C37A 0.084(8) 0.033(6) 0.048(6) -0.007(5) 0.015(6) -0.002(6)
C38A 0.085(12) 0.069(12) 0.042(8) 0.009(7) 0.008(7) 0.027(10)
C39A 0.039(10) 0.13(3) 0.055(10) 0.011(18) 0.012(7) -0.014(13)
C40A 0.070(7) 0.044(6) 0.054(6) -0.014(6) 0.011(6) -0.007(6)
C41A 0.096(9) 0.096(9) 0.045(5) 0.016(6) 0.011(5) 0.021(7)
C35B 0.050(8) 0.041(8) 0.038(6) -0.004(5) 0.000(6) -0.006(6)
C36B 0.051(14) 0.08(2) 0.016(6) 0.017(12) 0.003(7) 0.002(14)
C37B 0.043(12) 0.068(13) 0.029(6) 0.004(7) -0.005(8) 0.007(10)
C38B 0.086(11) 0.050(9) 0.030(6) 0.001(6) -0.004(6) 0.011(8)
C39B 0.077(10) 0.047(8) 0.037(6) -0.001(6) -0.010(6) 0.011(9)
C40B 0.052(18) 0.071(17) 0.034(7) -0.010(9) 0.007(11) -0.013(13)
C41B 0.066(9) 0.067(11) 0.046(7) 0.009(7) 0.002(7) -0.007(8)

_geom_special_details            
;
 All esds (except the esd in the dihedral angle between two l.s. planes)
 are estimated using the full covariance matrix.  The cell esds are taken
 into account individually in the estimation of esds in distances, angles
 and torsion angles; correlations between esds in cell parameters are only
 used when they are defined by crystal symmetry.  An approximate (isotropic)
 treatment of cell esds is used for estimating esds involving l.s. planes.
;
loop_
_geom_bond_atom_site_label_1
_geom_bond_atom_site_label_2
_geom_bond_distance
_geom_bond_site_symmetry_2
_geom_bond_publ_flag
P1 P2 2.1078(14) . ?
P1 C2 1.747(4) . ?
P2 P3 2.1066(17) . ?
P3 C3 1.755(4) . ?
N1 C1 1.365(5) . ?
N1 C2 1.410(5) . ?
N1 C11 1.448(4) . ?
N2 C1 1.355(4) . ?
N2 C3 1.406(5) . ?
N2 C23 1.440(5) . ?
C1 C4 1.465(6) . ?
C2 C3 1.395(5) . ?
C4 C5 1.396(5) . ?
C4 C9 1.391(6) . ?
C5 H5 0.9300 . ?
C5 C6 1.396(6) . ?
C6 H6 0.9300 . ?
C6 C7 1.391(7) . ?
C7 C8 1.374(6) . ?
C7 C10 1.500(6) . ?
C8 H8 0.9300 . ?
C8 C9 1.380(7) . ?
C9 H9 0.9300 . ?
C10 H10A 0.9600 . ?
C10 H10B 0.9600 . ?
C10 H10C 0.9600 . ?
C11 C12 1.392(5) . ?
C11 C16 1.398(6) . ?
C12 C13 1.408(5) . ?
C12 C17 1.510(6) . ?
C13 H13 0.9300 . ?
C13 C14 1.369(6) . ?
C14 H14 0.9300 . ?
C14 C15 1.388(6) . ?
C15 H15 0.9300 . ?
C15 C16 1.399(5) . ?
C16 C20 1.528(5) . ?
C17 H17 0.9800 . ?
C17 C18 1.534(7) . ?
C17 C19 1.527(8) . ?
C18 H18A 0.9600 . ?
C18 H18B 0.9600 . ?
C18 H18C 0.9600 . ?
C19 H19A 0.9600 . ?
C19 H19B 0.9600 . ?
C19 H19C 0.9600 . ?
C20 H20 0.9800 . ?
C20 C21 1.523(6) . ?
C20 C22 1.515(6) . ?
C21 H21A 0.9600 . ?
C21 H21B 0.9600 . ?
C21 H21C 0.9600 . ?
C22 H22A 0.9600 . ?
C22 H22B 0.9600 . ?
C22 H22C 0.9600 . ?
C23 C24 1.417(6) . ?
C23 C28 1.399(6) . ?
C24 C25 1.388(6) . ?
C24 C29 1.523(6) . ?
C25 H25 0.9300 . ?
C25 C26 1.386(6) . ?
C26 H26 0.9300 . ?
C26 C27 1.377(7) . ?
C27 H27 0.9300 . ?
C27 C28 1.396(5) . ?
C28 C32 1.522(6) . ?
C29 H29 0.9800 . ?
C29 C30 1.523(6) . ?
C29 C31 1.519(7) . ?
C30 H30A 0.9600 . ?
C30 H30B 0.9600 . ?
C30 H30C 0.9600 . ?
C31 H31A 0.9600 . ?
C31 H31B 0.9600 . ?
C31 H31C 0.9600 . ?
C32 H32 0.9800 . ?
C32 C33 1.536(7) . ?
C32 C34 1.530(6) . ?
C33 H33A 0.9600 . ?
C33 H33B 0.9600 . ?
C33 H33C 0.9600 . ?
C34 H34A 0.9600 . ?
C34 H34B 0.9600 . ?
C34 H34C 0.9600 . ?
C35A C36A 1.39(2) . ?
C35A C40A 1.35(2) . ?
C35A C41A 1.54(3) . ?
C36A H36A 0.9300 . ?
C36A C37A 1.409(16) . ?
C37A H37A 0.9300 . ?
C37A C38A 1.34(3) . ?
C38A H38A 0.9300 . ?
C38A C39A 1.38(2) . ?
C39A H39A 0.9300 . ?
C39A C40A 1.30(3) . ?
C40A H40A 0.9300 . ?
C41A H41A 0.9600 . ?
C41A H41B 0.9600 . ?
C41A H41C 0.9600 . ?
C35B C36B 1.35(3) . ?
C35B C40B 1.51(4) . ?
C35B C41B 1.51(2) . ?
C36B H36B 0.9300 . ?
C36B C37B 1.34(4) . ?
C37B H37B 0.9300 . ?
C37B C38B 1.41(3) . ?
C38B H38B 0.9300 . ?
C38B C39B 1.37(2) . ?
C39B H39B 0.9300 . ?
C39B C40B 1.42(3) . ?
C40B H40B 0.9300 . ?
C41B H41D 0.9600 . ?
C41B H41E 0.9600 . ?
C41B H41F 0.9600 . ?

loop_
_geom_angle_atom_site_label_1
_geom_angle_atom_site_label_2
_geom_angle_atom_site_label_3
_geom_angle
_geom_angle_site_symmetry_1
_geom_angle_site_symmetry_3
_geom_angle_publ_flag
C2 P1 P2 95.37(13) . . ?
P3 P2 P1 103.29(6) . . ?
C3 P3 P2 95.27(15) . . ?
C1 N1 C2 110.2(3) . . ?
C1 N1 C11 126.2(3) . . ?
C2 N1 C11 123.6(3) . . ?
C1 N2 C3 110.4(3) . . ?
C1 N2 C23 127.1(3) . . ?
C3 N2 C23 121.9(3) . . ?
N1 C1 C4 127.3(3) . . ?
N2 C1 N1 106.8(3) . . ?
N2 C1 C4 125.9(4) . . ?
N1 C2 P1 130.8(3) . . ?
C3 C2 P1 123.1(3) . . ?
C3 C2 N1 106.1(3) . . ?
N2 C3 P3 130.6(3) . . ?
C2 C3 P3 122.9(3) . . ?
C2 C3 N2 106.4(3) . . ?
C5 C4 C1 121.7(4) . . ?
C9 C4 C1 120.1(4) . . ?
C9 C4 C5 118.2(4) . . ?
C4 C5 H5 120.2 . . ?
C6 C5 C4 119.6(4) . . ?
C6 C5 H5 120.2 . . ?
C5 C6 H6 119.1 . . ?
C7 C6 C5 121.7(4) . . ?
C7 C6 H6 119.1 . . ?
C6 C7 C10 121.1(4) . . ?
C8 C7 C6 117.9(4) . . ?
C8 C7 C10 120.9(4) . . ?
C7 C8 H8 119.4 . . ?
C7 C8 C9 121.2(4) . . ?
C9 C8 H8 119.4 . . ?
C4 C9 H9 119.3 . . ?
C8 C9 C4 121.3(4) . . ?
C8 C9 H9 119.3 . . ?
C7 C10 H10A 109.5 . . ?
C7 C10 H10B 109.5 . . ?
C7 C10 H10C 109.5 . . ?
H10A C10 H10B 109.5 . . ?
H10A C10 H10C 109.5 . . ?
H10B C10 H10C 109.5 . . ?
C12 C11 N1 118.3(3) . . ?
C12 C11 C16 123.7(3) . . ?
C16 C11 N1 117.9(3) . . ?
C11 C12 C13 117.0(4) . . ?
C11 C12 C17 123.3(3) . . ?
C13 C12 C17 119.6(4) . . ?
C12 C13 H13 119.5 . . ?
C14 C13 C12 120.9(4) . . ?
C14 C13 H13 119.5 . . ?
C13 C14 H14 119.8 . . ?
C13 C14 C15 120.5(4) . . ?
C15 C14 H14 119.8 . . ?
C14 C15 H15 119.3 . . ?
C14 C15 C16 121.3(4) . . ?
C16 C15 H15 119.3 . . ?
C11 C16 C15 116.5(4) . . ?
C11 C16 C20 123.3(3) . . ?
C15 C16 C20 120.2(4) . . ?
C12 C17 H17 107.7 . . ?
C12 C17 C18 112.2(4) . . ?
C12 C17 C19 110.2(4) . . ?
C18 C17 H17 107.7 . . ?
C19 C17 H17 107.7 . . ?
C19 C17 C18 111.2(5) . . ?
C17 C18 H18A 109.5 . . ?
C17 C18 H18B 109.5 . . ?
C17 C18 H18C 109.5 . . ?
H18A C18 H18B 109.5 . . ?
H18A C18 H18C 109.5 . . ?
H18B C18 H18C 109.5 . . ?
C17 C19 H19A 109.5 . . ?
C17 C19 H19B 109.5 . . ?
C17 C19 H19C 109.5 . . ?
H19A C19 H19B 109.5 . . ?
H19A C19 H19C 109.5 . . ?
H19B C19 H19C 109.5 . . ?
C16 C20 H20 107.6 . . ?
C21 C20 C16 111.1(3) . . ?
C21 C20 H20 107.6 . . ?
C22 C20 C16 111.9(4) . . ?
C22 C20 H20 107.6 . . ?
C22 C20 C21 110.7(4) . . ?
C20 C21 H21A 109.5 . . ?
C20 C21 H21B 109.5 . . ?
C20 C21 H21C 109.5 . . ?
H21A C21 H21B 109.5 . . ?
H21A C21 H21C 109.5 . . ?
H21B C21 H21C 109.5 . . ?
C20 C22 H22A 109.5 . . ?
C20 C22 H22B 109.5 . . ?
C20 C22 H22C 109.5 . . ?
H22A C22 H22B 109.5 . . ?
H22A C22 H22C 109.5 . . ?
H22B C22 H22C 109.5 . . ?
C24 C23 N2 118.0(4) . . ?
C28 C23 N2 119.1(4) . . ?
C28 C23 C24 122.9(4) . . ?
C23 C24 C29 122.4(4) . . ?
C25 C24 C23 117.0(4) . . ?
C25 C24 C29 120.5(4) . . ?
C24 C25 H25 119.4 . . ?
C26 C25 C24 121.1(4) . . ?
C26 C25 H25 119.4 . . ?
C25 C26 H26 119.8 . . ?
C27 C26 C25 120.5(4) . . ?
C27 C26 H26 119.8 . . ?
C26 C27 H27 119.3 . . ?
C26 C27 C28 121.5(4) . . ?
C28 C27 H27 119.3 . . ?
C23 C28 C32 122.9(4) . . ?
C27 C28 C23 116.9(4) . . ?
C27 C28 C32 120.2(4) . . ?
C24 C29 H29 107.8 . . ?
C30 C29 C24 109.9(4) . . ?
C30 C29 H29 107.8 . . ?
C31 C29 C24 111.8(4) . . ?
C31 C29 H29 107.8 . . ?
C31 C29 C30 111.6(4) . . ?
C29 C30 H30A 109.5 . . ?
C29 C30 H30B 109.5 . . ?
C29 C30 H30C 109.5 . . ?
H30A C30 H30B 109.5 . . ?
H30A C30 H30C 109.5 . . ?
H30B C30 H30C 109.5 . . ?
C29 C31 H31A 109.5 . . ?
C29 C31 H31B 109.5 . . ?
C29 C31 H31C 109.5 . . ?
H31A C31 H31B 109.5 . . ?
H31A C31 H31C 109.5 . . ?
H31B C31 H31C 109.5 . . ?
C28 C32 H32 108.1 . . ?
C28 C32 C33 112.1(4) . . ?
C28 C32 C34 111.1(3) . . ?
C33 C32 H32 108.1 . . ?
C34 C32 H32 108.1 . . ?
C34 C32 C33 109.2(4) . . ?
C32 C33 H33A 109.5 . . ?
C32 C33 H33B 109.5 . . ?
C32 C33 H33C 109.5 . . ?
H33A C33 H33B 109.5 . . ?
H33A C33 H33C 109.5 . . ?
H33B C33 H33C 109.5 . . ?
C32 C34 H34A 109.5 . . ?
C32 C34 H34B 109.5 . . ?
C32 C34 H34C 109.5 . . ?
H34A C34 H34B 109.5 . . ?
H34A C34 H34C 109.5 . . ?
H34B C34 H34C 109.5 . . ?
C36A C35A C41A 116.9(14) . . ?
C40A C35A C36A 121.1(17) . . ?
C40A C35A C41A 121.6(18) . . ?
C35A C36A H36A 122.0 . . ?
C35A C36A C37A 116.0(14) . . ?
C37A C36A H36A 122.0 . . ?
C36A C37A H37A 119.0 . . ?
C38A C37A C36A 122.0(14) . . ?
C38A C37A H37A 119.0 . . ?
C37A C38A H38A 121.5 . . ?
C37A C38A C39A 117(2) . . ?
C39A C38A H38A 121.5 . . ?
C38A C39A H39A 118.1 . . ?
C40A C39A C38A 124(2) . . ?
C40A C39A H39A 118.1 . . ?
C35A C40A H40A 120.1 . . ?
C39A C40A C35A 119.7(16) . . ?
C39A C40A H40A 120.1 . . ?
C35A C41A H41A 109.5 . . ?
C35A C41A H41B 109.5 . . ?
C35A C41A H41C 109.5 . . ?
H41A C41A H41B 109.5 . . ?
H41A C41A H41C 109.5 . . ?
H41B C41A H41C 109.5 . . ?
C36B C35B C40B 122.5(19) . . ?
C36B C35B C41B 120.1(16) . . ?
C41B C35B C40B 117.0(15) . . ?
C35B C36B H36B 118.7 . . ?
C37B C36B C35B 123(2) . . ?
C37B C36B H36B 118.7 . . ?
C36B C37B H37B 121.3 . . ?
C36B C37B C38B 117.4(18) . . ?
C38B C37B H37B 121.3 . . ?
C37B C38B H38B 119.0 . . ?
C39B C38B C37B 122.0(18) . . ?
C39B C38B H38B 119.0 . . ?
C38B C39B H39B 118.6 . . ?
C38B C39B C40B 123(2) . . ?
C40B C39B H39B 118.6 . . ?
C35B C40B H40B 124.6 . . ?
C39B C40B C35B 111(2) . . ?
C39B C40B H40B 124.6 . . ?
C35B C41B H41D 109.5 . . ?
C35B C41B H41E 109.5 . . ?
C35B C41B H41F 109.5 . . ?
H41D C41B H41E 109.5 . . ?
H41D C41B H41F 109.5 . . ?
H41E C41B H41F 109.5 . . ?

loop_
_geom_torsion_atom_site_label_1
_geom_torsion_atom_site_label_2
_geom_torsion_atom_site_label_3
_geom_torsion_atom_site_label_4
_geom_torsion
_geom_torsion_site_symmetry_1
_geom_torsion_site_symmetry_2
_geom_torsion_site_symmetry_3
_geom_torsion_site_symmetry_4
_geom_torsion_publ_flag
P1 C2 C3 P3 -1.2(5) . . . . ?
P1 C2 C3 N2 178.9(3) . . . . ?
P2 P1 C2 N1 -176.9(4) . . . . ?
P2 P1 C2 C3 0.8(4) . . . . ?
P2 P3 C3 N2 -179.3(4) . . . . ?
P2 P3 C3 C2 0.9(4) . . . . ?
N1 C1 C4 C5 32.5(6) . . . . ?
N1 C1 C4 C9 -148.1(4) . . . . ?
N1 C2 C3 P3 176.9(3) . . . . ?
N1 C2 C3 N2 -3.0(4) . . . . ?
N1 C11 C12 C13 -178.1(4) . . . . ?
N1 C11 C12 C17 4.8(6) . . . . ?
N1 C11 C16 C15 178.1(4) . . . . ?
N1 C11 C16 C20 -1.3(6) . . . . ?
N2 C1 C4 C5 -148.8(4) . . . . ?
N2 C1 C4 C9 30.6(7) . . . . ?
N2 C23 C24 C25 179.8(3) . . . . ?
N2 C23 C24 C29 1.0(5) . . . . ?
N2 C23 C28 C27 179.5(3) . . . . ?
N2 C23 C28 C32 0.1(6) . . . . ?
C1 N1 C2 P1 -179.3(3) . . . . ?
C1 N1 C2 C3 2.7(4) . . . . ?
C1 N1 C11 C12 73.1(5) . . . . ?
C1 N1 C11 C16 -106.8(5) . . . . ?
C1 N2 C3 P3 -177.6(3) . . . . ?
C1 N2 C3 C2 2.3(5) . . . . ?
C1 N2 C23 C24 73.7(5) . . . . ?
C1 N2 C23 C28 -107.1(5) . . . . ?
C1 C4 C5 C6 -179.8(4) . . . . ?
C1 C4 C9 C8 -179.4(5) . . . . ?
C2 N1 C1 N2 -1.4(4) . . . . ?
C2 N1 C1 C4 177.5(4) . . . . ?
C2 N1 C11 C12 -103.0(5) . . . . ?
C2 N1 C11 C16 77.0(5) . . . . ?
C3 N2 C1 N1 -0.6(4) . . . . ?
C3 N2 C1 C4 -179.5(4) . . . . ?
C3 N2 C23 C24 -96.7(5) . . . . ?
C3 N2 C23 C28 82.6(5) . . . . ?
C4 C5 C6 C7 -0.1(6) . . . . ?
C5 C4 C9 C8 0.0(7) . . . . ?
C5 C6 C7 C8 -1.5(7) . . . . ?
C5 C6 C7 C10 -178.5(4) . . . . ?
C6 C7 C8 C9 2.4(8) . . . . ?
C7 C8 C9 C4 -1.7(9) . . . . ?
C9 C4 C5 C6 0.9(6) . . . . ?
C10 C7 C8 C9 179.4(5) . . . . ?
C11 N1 C1 N2 -178.0(4) . . . . ?
C11 N1 C1 C4 0.9(7) . . . . ?
C11 N1 C2 P1 -2.6(6) . . . . ?
C11 N1 C2 C3 179.5(3) . . . . ?
C11 C12 C13 C14 -0.2(6) . . . . ?
C11 C12 C17 C18 -122.7(5) . . . . ?
C11 C12 C17 C19 112.9(5) . . . . ?
C11 C16 C20 C21 -139.0(4) . . . . ?
C11 C16 C20 C22 96.6(5) . . . . ?
C12 C11 C16 C15 -1.9(6) . . . . ?
C12 C11 C16 C20 178.7(4) . . . . ?
C12 C13 C14 C15 -1.4(7) . . . . ?
C13 C12 C17 C18 60.3(6) . . . . ?
C13 C12 C17 C19 -64.1(5) . . . . ?
C13 C14 C15 C16 1.4(7) . . . . ?
C14 C15 C16 C11 0.2(6) . . . . ?
C14 C15 C16 C20 179.6(4) . . . . ?
C15 C16 C20 C21 41.6(6) . . . . ?
C15 C16 C20 C22 -82.8(5) . . . . ?
C16 C11 C12 C13 1.9(6) . . . . ?
C16 C11 C12 C17 -175.2(4) . . . . ?
C17 C12 C13 C14 177.0(4) . . . . ?
C23 N2 C1 N1 -171.8(4) . . . . ?
C23 N2 C1 C4 9.2(7) . . . . ?
C23 N2 C3 P3 -5.8(6) . . . . ?
C23 N2 C3 C2 174.1(4) . . . . ?
C23 C24 C25 C26 0.6(6) . . . . ?
C23 C24 C29 C30 116.3(5) . . . . ?
C23 C24 C29 C31 -119.3(4) . . . . ?
C23 C28 C32 C33 118.1(5) . . . . ?
C23 C28 C32 C34 -119.3(4) . . . . ?
C24 C23 C28 C27 -1.3(6) . . . . ?
C24 C23 C28 C32 179.3(4) . . . . ?
C24 C25 C26 C27 -1.0(6) . . . . ?
C25 C24 C29 C30 -62.4(5) . . . . ?
C25 C24 C29 C31 62.0(5) . . . . ?
C25 C26 C27 C28 0.2(6) . . . . ?
C26 C27 C28 C23 0.9(6) . . . . ?
C26 C27 C28 C32 -179.6(4) . . . . ?
C27 C28 C32 C33 -61.3(5) . . . . ?
C27 C28 C32 C34 61.3(5) . . . . ?
C28 C23 C24 C25 0.6(6) . . . . ?
C28 C23 C24 C29 -178.2(4) . . . . ?
C29 C24 C25 C26 179.3(4) . . . . ?
C35A C36A C37A C38A 6(2) . . . . ?
C36A C35A C40A C39A 6(3) . . . . ?
C36A C37A C38A C39A -3(3) . . . . ?
C37A C38A C39A C40A 1(3) . . . . ?
C38A C39A C40A C35A -2(3) . . . . ?
C40A C35A C36A C37A -7(3) . . . . ?
C41A C35A C36A C37A -179.6(13) . . . . ?
C41A C35A C40A C39A 177.7(17) . . . . ?
C35B C36B C37B C38B 8(4) . . . . ?
C36B C35B C40B C39B 14(3) . . . . ?
C36B C37B C38B C39B -7(3) . . . . ?
C37B C38B C39B C40B 10(3) . . . . ?
C38B C39B C40B C35B -13(3) . . . . ?
C40B C35B C36B C37B -13(3) . . . . ?
C41B C35B C36B C37B 175(2) . . . . ?
C41B C35B C40B C39B -173.7(18) . . . . ?

_shelx_res_file                  
;
TITL rottschaefer99_a.res in P2(1)2(1)2(1)
    rottschaefer99.res
    created by SHELXL-2018/3 at 08:29:57 on 23-Oct-2018
REM Old TITL Rottschaefer99 in P212121 #19
REM SHELXT solution in P2(1)2(1)2(1): R1 0.124, Rweak 0.040, Alpha 0.005
REM <I/s> 1.420 for 22 systematic absences, Orientation as input
REM Flack x = 0.008 ( 0.017 ) from 1160 Parsons' quotients
REM Formula found by SHELXT: C41 N3 P3
CELL 1.54184 11.149941 17.661444 19.223216 90 90 90
ZERR 4 0.00052 0.000765 0.000589 0 0 0
LATT -1
SYMM 0.5-X,-Y,0.5+Z
SYMM -X,0.5+Y,0.5-Z
SYMM 0.5+X,0.5-Y,-Z
SFAC C H N P
UNIT 164 196 8 12

L.S. 4
PLAN  5
more -1
htab
conf
BOND $h
list 4
fmap 2
acta
REM <olex2.extras>
REM <HklSrc "%.\\Rottschaefer99.hkl">
REM </olex2.extras>

WGHT    0.049200    2.615200
EXTI    0.000824
FVAR       5.15869   0.58434
P1    4    0.725136    0.333632    0.627595    11.00000    0.04164    0.04580 =
         0.02675   -0.00036    0.00022    0.00644
P2    4    0.768615    0.351506    0.733034    11.00000    0.04563    0.05351 =
         0.02819    0.00343   -0.00417    0.00543
P3    4    0.636582    0.428652    0.766501    11.00000    0.04698    0.05029 =
         0.01947   -0.00054   -0.00381    0.00365
N1    3    0.517572    0.410811    0.574427    11.00000    0.03977    0.03034 =
         0.01673   -0.00189    0.00236    0.00007
N2    3    0.463827    0.477528    0.664895    11.00000    0.04161    0.03272 =
         0.01839   -0.00357   -0.00232    0.00403
C1    1    0.435769    0.462415    0.597719    11.00000    0.04157    0.02854 =
         0.01741   -0.00409   -0.00033    0.00177
C2    1    0.601010    0.394039    0.627330    11.00000    0.04016    0.03068 =
         0.01834    0.00342    0.00041    0.00232
C3    1    0.564070    0.434830    0.685688    11.00000    0.04200    0.03408 =
         0.02209    0.00138   -0.00066   -0.00003
C4    1    0.337449    0.496652    0.558182    11.00000    0.04481    0.03459 =
         0.01925   -0.00139   -0.00204    0.00333
C5    1    0.277724    0.457151    0.505674    11.00000    0.04456    0.03483 =
         0.02377   -0.00193   -0.00138    0.00286
AFIX  43
H5    2    0.299692    0.407698    0.495004    11.00000   -1.20000
AFIX   0
C6    1    0.184815    0.492349    0.469282    11.00000    0.04241    0.04499 =
         0.02318   -0.00013   -0.00409   -0.00157
AFIX  43
H6    2    0.145484    0.465743    0.434317    11.00000   -1.20000
AFIX   0
C7    1    0.149554    0.566172    0.483965    11.00000    0.05693    0.04540 =
         0.02365    0.00319   -0.00153    0.00630
C8    1    0.207261    0.603533    0.536978    11.00000    0.09459    0.04267 =
         0.03050   -0.00982   -0.01492    0.02419
AFIX  43
H8    2    0.183116    0.652254    0.548841    11.00000   -1.20000
AFIX   0
C9    1    0.300385    0.570113    0.572949    11.00000    0.08604    0.03446 =
         0.02860   -0.00537   -0.01605    0.00979
AFIX  43
H9    2    0.339147    0.597264    0.607774    11.00000   -1.20000
AFIX   0
C10   1    0.047618    0.602661    0.445601    11.00000    0.05932    0.05935 =
         0.03433    0.00369   -0.00316    0.01758
AFIX 137
H10A  2    0.028671    0.573256    0.405063    11.00000   -1.50000
H10B  2    0.070306    0.652893    0.431783    11.00000   -1.50000
H10C  2   -0.021346    0.605183    0.475408    11.00000   -1.50000
AFIX   0
C11   1    0.524561    0.379986    0.504723    11.00000    0.04042    0.03604 =
         0.01769   -0.00402    0.00088    0.00412
C12   1    0.567024    0.426420    0.451662    11.00000    0.04484    0.03670 =
         0.02158    0.00018    0.00136    0.00647
C13   1    0.569307    0.395639    0.384104    11.00000    0.04768    0.04656 =
         0.01790    0.00357    0.00312    0.00554
AFIX  43
H13   2    0.596900    0.425000    0.347271    11.00000   -1.20000
AFIX   0
C14   1    0.531475    0.323088    0.371869    11.00000    0.04309    0.04979 =
         0.01941   -0.00560   -0.00135    0.00694
AFIX  43
H14   2    0.531938    0.304061    0.326760    11.00000   -1.20000
AFIX   0
C15   1    0.492445    0.277752    0.426325    11.00000    0.03828    0.03899 =
         0.02736   -0.00700   -0.00401    0.00084
AFIX  43
H15   2    0.468738    0.228244    0.417244    11.00000   -1.20000
AFIX   0
C16   1    0.488047    0.305036    0.494612    11.00000    0.03562    0.03650 =
         0.02056   -0.00181   -0.00050    0.00305
C17   1    0.614968    0.505264    0.463980    11.00000    0.06774    0.03820 =
         0.02545    0.00092    0.00764   -0.00455
AFIX  13
H17   2    0.604058    0.517056    0.513392    11.00000   -1.20000
AFIX   0
C18   1    0.546840    0.565198    0.421812    11.00000    0.12441    0.04106 =
         0.04729    0.01402   -0.00554    0.00182
AFIX 137
H18A  2    0.557878    0.555813    0.373041    11.00000   -1.50000
H18B  2    0.577043    0.614585    0.433135    11.00000   -1.50000
H18C  2    0.462975    0.562692    0.432879    11.00000   -1.50000
AFIX   0
C19   1    0.749223    0.507939    0.448502    11.00000    0.07753    0.06933 =
         0.04398   -0.00940    0.01904   -0.02753
AFIX 137
H19A  2    0.790063    0.471432    0.476926    11.00000   -1.50000
H19B  2    0.779452    0.557649    0.458536    11.00000   -1.50000
H19C  2    0.762562    0.496416    0.400315    11.00000   -1.50000
AFIX   0
C20   1    0.443963    0.254056    0.553504    11.00000    0.04569    0.03444 =
         0.02267   -0.00227   -0.00055   -0.00291
AFIX  13
H20   2    0.474764    0.274824    0.597273    11.00000   -1.20000
AFIX   0
C21   1    0.493211    0.174046    0.545941    11.00000    0.06774    0.03604 =
         0.04273    0.00258    0.01319    0.00696
AFIX 137
H21A  2    0.578687    0.176124    0.540256    11.00000   -1.50000
H21B  2    0.457846    0.150319    0.505967    11.00000   -1.50000
H21C  2    0.474144    0.145261    0.586835    11.00000   -1.50000
AFIX   0
C22   1    0.308387    0.252990    0.558235    11.00000    0.04560    0.04751 =
         0.03313    0.00238   -0.00189   -0.00223
AFIX 137
H22A  2    0.279651    0.303128    0.567940    11.00000   -1.50000
H22B  2    0.284096    0.219396    0.594879    11.00000   -1.50000
H22C  2    0.275477    0.235771    0.514884    11.00000   -1.50000
AFIX   0
C23   1    0.394696    0.521421    0.713668    11.00000    0.04143    0.03642 =
         0.01594   -0.00338   -0.00010    0.00398
C24   1    0.288966    0.488571    0.741327    11.00000    0.04250    0.03853 =
         0.02260    0.00008   -0.00136    0.00224
C25   1    0.223941    0.531712    0.788405    11.00000    0.04101    0.04540 =
         0.02706   -0.00166    0.00375    0.00574
AFIX  43
H25   2    0.154451    0.511820    0.807949    11.00000   -1.20000
AFIX   0
C26   1    0.260772    0.603947    0.806809    11.00000    0.04684    0.04776 =
         0.02527   -0.00726    0.00088    0.01055
AFIX  43
H26   2    0.215227    0.632201    0.837935    11.00000   -1.20000
AFIX   0
C27   1    0.364286    0.634180    0.779350    11.00000    0.05230    0.03437 =
         0.02437   -0.00764   -0.00285    0.00474
AFIX  43
H27   2    0.387676    0.682680    0.792424    11.00000   -1.20000
AFIX   0
C28   1    0.434946    0.593670    0.732316    11.00000    0.04619    0.03388 =
         0.02055   -0.00184   -0.00046    0.00037
C29   1    0.248115    0.408949    0.722190    11.00000    0.04543    0.03680 =
         0.03594   -0.00214    0.00117   -0.00174
AFIX  13
H29   2    0.305886    0.388278    0.688792    11.00000   -1.20000
AFIX   0
C30   1    0.249744    0.358506    0.786446    11.00000    0.09170    0.04039 =
         0.05736    0.01066   -0.00471   -0.00553
AFIX 137
H30A  2    0.222942    0.308618    0.774142    11.00000   -1.50000
H30B  2    0.197411    0.379299    0.821197    11.00000   -1.50000
H30C  2    0.329906    0.355808    0.804500    11.00000   -1.50000
AFIX   0
C31   1    0.125584    0.409227    0.687605    11.00000    0.05019    0.05028 =
         0.05928   -0.00581   -0.00482   -0.00638
AFIX 137
H31A  2    0.126155    0.443859    0.649115    11.00000   -1.50000
H31B  2    0.065987    0.424759    0.720702    11.00000   -1.50000
H31C  2    0.107190    0.359240    0.671146    11.00000   -1.50000
AFIX   0
C32   1    0.549248    0.628572    0.703257    11.00000    0.05137    0.03916 =
         0.02849   -0.00303    0.00352   -0.00415
AFIX  13
H32   2    0.586171    0.591754    0.671696    11.00000   -1.20000
AFIX   0
C33   1    0.524224    0.701256    0.661873    11.00000    0.07210    0.05989 =
         0.04515    0.01468   -0.00882   -0.01502
AFIX 137
H33A  2    0.468266    0.690531    0.625220    11.00000   -1.50000
H33B  2    0.597745    0.719765    0.642220    11.00000   -1.50000
H33C  2    0.491016    0.738906    0.692311    11.00000   -1.50000
AFIX   0
C34   1    0.638909    0.645923    0.761342    11.00000    0.05120    0.05424 =
         0.03989   -0.00439   -0.00145   -0.00749
AFIX 137
H34A  2    0.608126    0.685933    0.790046    11.00000   -1.50000
H34B  2    0.713911    0.661329    0.741314    11.00000   -1.50000
H34C  2    0.650958    0.601395    0.789118    11.00000   -1.50000
AFIX   0

PART 1
C35A  1    0.875859    0.691207    0.592798    21.00000    0.03068    0.07556 =
         0.03536    0.01705   -0.00027   -0.00305
C36A  1    0.817734    0.621949    0.601336    21.00000    0.05773    0.06245 =
         0.03754   -0.01353    0.00866   -0.00784
AFIX  43
H36A  2    0.748027    0.609953    0.577164    21.00000   -1.20000
AFIX   0
C37A  1    0.870861    0.571188    0.648768    21.00000    0.08371    0.03317 =
         0.04821   -0.00734    0.01491   -0.00206
AFIX  43
H37A  2    0.839443    0.522624    0.652961    21.00000   -1.20000
AFIX   0
C38A  1    0.965300    0.590735    0.688038    21.00000    0.08543    0.06908 =
         0.04173    0.00931    0.00836    0.02685
AFIX  43
H38A  2    0.997700    0.557668    0.720663    21.00000   -1.20000
AFIX   0
C39A  1    1.012366    0.662426    0.677780    21.00000    0.03865    0.13113 =
         0.05543    0.01137    0.01200   -0.01397
AFIX  43
H39A  2    1.078616    0.676676    0.704095    21.00000   -1.20000
AFIX   0
C40A  1    0.969398    0.710871    0.633582    21.00000    0.07000    0.04446 =
         0.05415   -0.01353    0.01102   -0.00729
AFIX  43
H40A  2    1.002890    0.758939    0.630008    21.00000   -1.20000
AFIX   0
C41A  1    0.818830    0.747743    0.541484    21.00000    0.09591    0.09614 =
         0.04549    0.01623    0.01078    0.02114
AFIX 137
H41A  2    0.754782    0.723357    0.516747    21.00000   -1.50000
H41B  2    0.878438    0.764753    0.509013    21.00000   -1.50000
H41C  2    0.787741    0.790343    0.566722    21.00000   -1.50000
AFIX   0
PART 0
PART 2
C35B  1    0.900281    0.610103    0.630809   -21.00000    0.04970    0.04144 =
         0.03795   -0.00351   -0.00047   -0.00624
C36B  1    0.987764    0.622013    0.677952   -21.00000    0.05124    0.07544 =
         0.01648    0.01691    0.00272    0.00213
AFIX  43
H36B  2    1.008563    0.582758    0.707856   -21.00000   -1.20000
AFIX   0
C37B  1    1.046143    0.688299    0.683495   -21.00000    0.04345    0.06755 =
         0.02851    0.00444   -0.00530    0.00743
AFIX  43
H37B  2    1.112600    0.693526    0.712333   -21.00000   -1.20000
AFIX   0
C38B  1    1.002516    0.749832    0.643727   -21.00000    0.08584    0.04958 =
         0.03018    0.00108   -0.00414    0.01130
AFIX  43
H38B  2    1.036055    0.797525    0.650213   -21.00000   -1.20000
AFIX   0
C39B  1    0.912458    0.741272    0.596013   -21.00000    0.07697    0.04677 =
         0.03698   -0.00098   -0.00983    0.01096
AFIX  43
H39B  2    0.895677    0.781279    0.566101   -21.00000   -1.20000
AFIX   0
C40B  1    0.843264    0.673740    0.590152   -21.00000    0.05243    0.07082 =
         0.03411   -0.01013    0.00673   -0.01341
AFIX  43
H40B  2    0.772611    0.669459    0.564743   -21.00000   -1.20000
AFIX   0
C41B  1    0.844729    0.532793    0.623636   -21.00000    0.06647    0.06710 =
         0.04629    0.00851    0.00221   -0.00694
AFIX 137
H41D  2    0.900607    0.499254    0.601409   -21.00000   -1.50000
H41E  2    0.773199    0.536333    0.596031   -21.00000   -1.50000
H41F  2    0.824963    0.513499    0.668894   -21.00000   -1.50000
AFIX   0
HKLF 4


REM  rottschaefer99_a.res in P2(1)2(1)2(1)
REM wR2 = 0.1253, GooF = S = 1.037, Restrained GooF = 1.037 for all data
REM R1 = 0.0509 for 7012 Fo > 4sig(Fo) and 0.0566 for all 7770 data
REM 491 parameters refined using 0 restraints

END

WGHT      0.0491      2.6186

REM No hydrogen bonds found for HTAB generation

REM Highest difference peak  0.295,  deepest hole -0.446,  1-sigma level  0.049
Q1    1   0.6812  0.3536  0.7377  11.00000  0.05    0.30
Q2    1   0.7199  0.3815  0.6257  11.00000  0.05    0.28
Q3    1   0.7597  0.3994  0.7439  11.00000  0.05    0.26
Q4    1   0.7351  0.4627  0.7387  11.00000  0.05    0.25
Q5    1   0.5520  0.4264  0.7619  11.00000  0.05    0.25
;
_shelx_res_checksum              31519
_olex2_date_sample_data_collection 2018-10-22
_olex2_submission_special_instructions 'No special instructions were received'
_oxdiff_exptl_absorpt_empirical_details 
;
Empirical correction (ABSPACK) includes:
- Absorption correction using spherical harmonics
- Frame scaling
- Detector area scaling
;
_oxdiff_exptl_absorpt_empirical_full_max 1.189
_oxdiff_exptl_absorpt_empirical_full_min 0.847
####################################################################### 
# 
# This file contains crystal structure data downloaded from the 
# Cambridge Structural Database (CSD) hosted by the Cambridge 
# Crystallographic Data Centre (CCDC).
# 
# Full information about CCDC data access policies and citation 
# guidelines are available at http://www.ccdc.cam.ac.uk/access/V1 
# 
# Audit and citation data items may have been added by the CCDC. 
# Please retain this information to preserve the provenance of 
# this file and to allow appropriate attribution of the data. 
# 
#######################################################################

data_compound5a
_database_code_depnum_ccdc_archive 'CCDC 1939612'
loop_
_audit_author_name
_audit_author_address
'Hans Georg Stammler'
;University of Bielefeld
Germany
;
_audit_update_record             
;
2019-07-10 deposited with the CCDC.	2019-10-18 downloaded from the CCDC.
;


_audit_creation_date             2019-03-18
_audit_creation_method           
;
Olex2 1.2
(compiled 2018.05.29 svn.r3508 for OlexSys, GUI svn.r5506)
;
_shelx_SHELXL_version_number     2018/3
_chemical_name_common            ?
_chemical_name_systematic        ?
_chemical_formula_moiety         'C37 H39 Fe N2 O4 P3, C7 H8'
_chemical_formula_sum            'C44 H47 Fe N2 O4 P3'
_chemical_formula_weight         816.59
_chemical_melting_point          ?
_chemical_oxdiff_formula         'C44 H47 Fe N2 O4 P3'
loop_
_atom_type_symbol
_atom_type_description
_atom_type_scat_dispersion_real
_atom_type_scat_dispersion_imag
_atom_type_scat_source
C C 0.0033 0.0016 'International Tables Vol C Tables 4.2.6.8 and 6.1.1.4'
H H 0.0000 0.0000 'International Tables Vol C Tables 4.2.6.8 and 6.1.1.4'
Fe Fe 0.3463 0.8444 'International Tables Vol C Tables 4.2.6.8 and 6.1.1.4'
N N 0.0061 0.0033 'International Tables Vol C Tables 4.2.6.8 and 6.1.1.4'
O O 0.0106 0.0060 'International Tables Vol C Tables 4.2.6.8 and 6.1.1.4'
P P 0.1023 0.0942 'International Tables Vol C Tables 4.2.6.8 and 6.1.1.4'

_shelx_space_group_comment       
;
The symmetry employed for this shelxl refinement is uniquely defined
by the following loop, which should always be used as a source of
symmetry information in preference to the above space-group names.
They are only intended as comments.
;
_space_group_crystal_system      monoclinic
_space_group_IT_number           14
_space_group_name_H-M_alt        'P 1 21/c 1'
_space_group_name_Hall           '-P 2ybc'
loop_
_space_group_symop_operation_xyz
'x, y, z'
'-x, y+1/2, -z+1/2'
'-x, -y, -z'
'x, -y-1/2, z-1/2'

_cell_length_a                   10.9413(2)
_cell_length_b                   23.5902(4)
_cell_length_c                   16.2953(3)
_cell_angle_alpha                90
_cell_angle_beta                 96.991(2)
_cell_angle_gamma                90
_cell_volume                     4174.67(13)
_cell_formula_units_Z            4
_cell_measurement_reflns_used    42796
_cell_measurement_temperature    100.01(10)
_cell_measurement_theta_max      32.6560
_cell_measurement_theta_min      3.0440
_shelx_estimated_absorpt_T_max   ?
_shelx_estimated_absorpt_T_min   ?
_exptl_absorpt_coefficient_mu    0.520
_exptl_absorpt_correction_T_max  1.000
_exptl_absorpt_correction_T_min  0.515
_exptl_absorpt_correction_type   gaussian
_exptl_absorpt_process_details   
;
CrysAlisPro 1.171.40.39a (Rigaku Oxford Diffraction, 2019)
Numerical absorption correction based on gaussian integration over
			a multifaceted crystal model
Empirical absorption correction using spherical harmonics,
 implemented in SCALE3 ABSPACK scaling algorithm.
;
_exptl_absorpt_special_details   ?
_exptl_crystal_colour            'clear orange'
_exptl_crystal_colour_lustre     clear
_exptl_crystal_colour_primary    orange
_exptl_crystal_density_diffrn    1.299
_exptl_crystal_density_meas      ?
_exptl_crystal_density_method    ?
_exptl_crystal_description       irregular
_exptl_crystal_F_000             1712
loop_
_exptl_crystal_face_index_h
_exptl_crystal_face_index_k
_exptl_crystal_face_index_l
_exptl_crystal_face_perp_dist
0 0 1 0.0918
0 0 -1 0.0918
0 1 0 0.1333
0 -1 0 0.1333
1 0 0 0.1468
-1 1 0 0.1883
-4 -5 2 0.1741
1 -5 -5 0.1252
1 5 4 0.1164
-1 -5 -4 0.1164
0 5 -4 0.0946
0 -5 4 0.0946

_exptl_crystal_size_max          0.368
_exptl_crystal_size_mid          0.267
_exptl_crystal_size_min          0.184
loop_
_exptl_oxdiff_crystal_face_indexfrac_h
_exptl_oxdiff_crystal_face_indexfrac_k
_exptl_oxdiff_crystal_face_indexfrac_l
_exptl_oxdiff_crystal_face_x
_exptl_oxdiff_crystal_face_y
_exptl_oxdiff_crystal_face_z
0.0003 -0.0025 0.9994 0.0048 0.0432 -0.0058
-0.0003 0.0025 -0.9994 -0.0048 -0.0432 0.0058
-0.0000 0.9997 0.0011 0.0152 0.0018 0.0259
0.0000 -0.9997 -0.0011 -0.0152 -0.0018 -0.0259
0.9994 -0.0003 0.0001 -0.0545 0.0184 0.0309
-0.9994 1.0000 0.0010 0.0697 -0.0166 -0.0050
-3.9968 -5.0022 1.9927 0.1515 0.0041 -0.2644
0.9977 -4.9863 -5.0025 -0.1547 -0.2063 -0.0693
1.0007 4.9882 4.0033 0.0409 0.1999 0.1368
-1.0007 -4.9882 -4.0033 -0.0409 -0.1999 -0.1368
-0.0014 5.0083 -3.9920 0.0569 -0.1638 0.1526
0.0014 -5.0083 3.9920 -0.0569 0.1638 -0.1526

_exptl_transmission_factor_max   ?
_exptl_transmission_factor_min   ?
_diffrn_reflns_av_R_equivalents  0.0417
_diffrn_reflns_av_unetI/netI     0.0286
_diffrn_reflns_Laue_measured_fraction_full 0.999
_diffrn_reflns_Laue_measured_fraction_max 0.955
_diffrn_reflns_limit_h_max       16
_diffrn_reflns_limit_h_min       -16
_diffrn_reflns_limit_k_max       35
_diffrn_reflns_limit_k_min       -35
_diffrn_reflns_limit_l_max       24
_diffrn_reflns_limit_l_min       -24
_diffrn_reflns_number            127619
_diffrn_reflns_point_group_measured_fraction_full 0.999
_diffrn_reflns_point_group_measured_fraction_max 0.955
_diffrn_reflns_theta_full        25.242
_diffrn_reflns_theta_max         32.838
_diffrn_reflns_theta_min         2.534
_diffrn_ambient_environment      N~2~
_diffrn_ambient_temperature      100.01(10)
_diffrn_detector                 'CCD plate'
_diffrn_detector_area_resol_mean 5.3114
_diffrn_detector_type            Atlas
_diffrn_measured_fraction_theta_full 0.999
_diffrn_measured_fraction_theta_max 0.955
_diffrn_measurement_details      
;
List of Runs (angles in degrees, time in seconds):

  # Type    Start    End  Width  t~exp~   \w     \q     \k     \f   Frames
#--------------------------------------------------------------------------
  1  \w    -42.00  51.00   1.00    5.76    --  -17.14  57.00 150.00   93
  2  \w    -91.00 -39.00   1.00    5.76    --  -17.14 154.00 126.53   52
  3  \w    -88.00  13.00   1.00    5.76    --  -17.14 -77.00 150.00  101
  4  \w     -8.00  86.00   1.00    5.76    --   17.14  57.00 120.00   94
  5  \w    -54.00  38.00   1.00    5.76    --   17.14 -38.00-180.00   92
  6  \w    -51.00  42.00   1.00    5.76    --   17.14 -57.00 -60.00   93
  7  \w     -4.00  88.00   1.00    5.76    --   17.14  41.00 -96.00   92
  8  \w     -4.00  88.00   1.00    5.76    --   17.14  38.00 -30.00   92
  9  \w     -8.00  86.00   1.00    5.76    --   17.14  57.00  30.00   94
 10  \w      6.00  75.00   1.00    5.76    --   17.14-131.00 100.45   69
 11  \w    -75.00 -27.00   1.00    5.76    --  -17.14 131.00-156.20   48
 12  \w    -91.00 -61.00   1.00    5.76    --  -17.14 154.00  82.56   30
;
_diffrn_measurement_device       'four-circle diffractometer'
_diffrn_measurement_device_type  'SuperNova, Dual, Cu at home/near, Atlas'
_diffrn_measurement_method       '\w scans'
_diffrn_orient_matrix_type       
'CrysAlisPro convention (1999,Acta A55,543-557)'
_diffrn_orient_matrix_UB_11      -0.0545427000
_diffrn_orient_matrix_UB_12      0.0152282000
_diffrn_orient_matrix_UB_13      0.0048768000
_diffrn_orient_matrix_UB_21      0.0183620000
_diffrn_orient_matrix_UB_22      0.0017222000
_diffrn_orient_matrix_UB_23      0.0431947000
_diffrn_orient_matrix_UB_31      0.0308984000
_diffrn_orient_matrix_UB_32      0.0258674000
_diffrn_orient_matrix_UB_33      -0.0057750000
_diffrn_oxdiff_digest_frames     
;
013276e1a369d73b85ee513372dafeaa30000273358
;
_diffrn_oxdiff_digest_hkl        
;
01f7f3ba0b4390b256e94d13cbb7f2d5fb7236
;
_diffrn_radiation_monochromator  mirror
_diffrn_radiation_probe          x-ray
_diffrn_radiation_type           MoK\a
_diffrn_radiation_wavelength     0.71073
_diffrn_source                   'micro-focus sealed X-ray tube'
_diffrn_source_type              'SuperNova (Mo) X-ray Source'
_reflns_Friedel_coverage         0.000
_reflns_Friedel_fraction_full    .
_reflns_Friedel_fraction_max     .
_reflns_number_gt                12232
_reflns_number_total             14823
_reflns_odcompleteness_completeness 99.88
_reflns_odcompleteness_iscentric 1
_reflns_odcompleteness_theta     30.01
_reflns_special_details          
;
 Reflections were merged by SHELXL according to the crystal
 class for the calculation of statistics and refinement.
 
 _reflns_Friedel_fraction is defined as the number of unique
 Friedel pairs measured divided by the number that would be
 possible theoretically, ignoring centric projections and
 systematic absences.
;
_reflns_threshold_expression     'I > 2\s(I)'
_computing_cell_refinement       'CrysAlisPro 1.171.40.39a (Rigaku OD, 2019)'
_computing_data_collection       'CrysAlisPro 1.171.40.39a (Rigaku OD, 2019)'
_computing_data_reduction        'CrysAlisPro 1.171.40.39a (Rigaku OD, 2019)'
_computing_molecular_graphics    'Olex2 (Dolomanov et al., 2009)'
_computing_publication_material  'Olex2 (Dolomanov et al., 2009)'
_computing_structure_refinement  'ShelXL (Sheldrick, 2015)'
_computing_structure_solution    'ShelXT (Sheldrick, 2015)'
_refine_diff_density_max         0.477
_refine_diff_density_min         -0.319
_refine_diff_density_rms         0.060
_refine_ls_extinction_coef       .
_refine_ls_extinction_method     none
_refine_ls_goodness_of_fit_ref   1.044
_refine_ls_hydrogen_treatment    constr
_refine_ls_matrix_type           full
_refine_ls_number_parameters     549
_refine_ls_number_reflns         14823
_refine_ls_number_restraints     15
_refine_ls_R_factor_all          0.0482
_refine_ls_R_factor_gt           0.0344
_refine_ls_restrained_S_all      1.043
_refine_ls_shift/su_max          0.001
_refine_ls_shift/su_mean         0.000
_refine_ls_structure_factor_coef Fsqd
_refine_ls_weighting_details     
'w=1/[\s^2^(Fo^2^)+(0.0284P)^2^+2.2181P] where P=(Fo^2^+2Fc^2^)/3'
_refine_ls_weighting_scheme      calc
_refine_ls_wR_factor_gt          0.0756
_refine_ls_wR_factor_ref         0.0823
_refine_special_details          'Disorder of toluene over two sites (85:15).'
_olex2_refinement_description    
;
1. Fixed Uiso
 At 1.2 times of:
  All C(H) groups
 At 1.5 times of:
  All C(H,H,H) groups
2. Restrained distances
 C38-C39 \\sim C38A-C39A
 with sigma of 0.02
 C38-C43 \\sim C38A-C43A
 with sigma of 0.02
 C38-C44 \\sim C38A-C44A
 with sigma of 0.02
 C39-C40 \\sim C39A-C40A
 with sigma of 0.02
 C40-C41 \\sim C40A-C41A
 with sigma of 0.02
 C41-C42 \\sim C41A-C42A
 with sigma of 0.02
 C42-C43 \\sim C42A-C43A
 with sigma of 0.02
 C38-C40 \\sim C38A-C40A
 with sigma of 0.04
 C38-C42 \\sim C38A-C42A
 with sigma of 0.04
 C39-C41 \\sim C39A-C41A
 with sigma of 0.04
 C39-C43 \\sim C39A-C43A
 with sigma of 0.04
 C39-C44 \\sim C39A-C44A
 with sigma of 0.04
 C40-C42 \\sim C40A-C42A
 with sigma of 0.04
 C41-C43 \\sim C41A-C43A
 with sigma of 0.04
 C43-C44 \\sim C43A-C44A
 with sigma of 0.04
3. Uiso/Uaniso restraints and constraints
Uanis(C43) = Uanis(C43A)
Uanis(C39) = Uanis(C39A)
4. Others
 Sof(C43A)=Sof(H43A)=Sof(C38A)=Sof(C39A)=Sof(H39A)=Sof(C44A)=Sof(H44D)=
 Sof(H44E)=Sof(H44F)=Sof(C40A)=Sof(H40A)=Sof(C42A)=Sof(H42A)=Sof(C41A)=
 Sof(H41A)=1-FVAR(1)
 Sof(C38)=Sof(C39)=Sof(H39)=Sof(C40)=Sof(H40)=Sof(C41)=Sof(H41)=Sof(C42)=
 Sof(H42)=Sof(C43)=Sof(H43)=Sof(C44)=Sof(H44A)=Sof(H44B)=Sof(H44C)=FVAR(1)
5.a Ternary CH refined with riding coordinates:
 C10(H10), C13(H13), C22(H22), C25(H25)
5.b Aromatic/amide H refined with riding coordinates:
 C6(H6), C7(H7), C8(H8), C18(H18), C19(H19), C20(H20), C29(H29), C30(H30),
 C31(H31), C32(H32), C33(H33), C39(H39), C40(H40), C41(H41), C42(H42), C43(H43),
  C43A(H43A), C39A(H39A), C40A(H40A), C42A(H42A), C41A(H41A)
5.c Idealised Me refined as rotating group:
 C11(H11A,H11B,H11C), C12(H12A,H12B,H12C), C14(H14A,H14B,H14C), C15(H15A,H15B,
 H15C), C23(H23A,H23B,H23C), C24(H24A,H24B,H24C), C26(H26A,H26B,H26C), C27(H27A,
 H27B,H27C), C44(H44A,H44B,H44C), C44A(H44D,H44E,H44F)
;
_atom_sites_solution_hydrogens   geom
_atom_sites_solution_primary     dual
_atom_sites_solution_secondary   ?
loop_
_atom_site_label
_atom_site_type_symbol
_atom_site_fract_x
_atom_site_fract_y
_atom_site_fract_z
_atom_site_U_iso_or_equiv
_atom_site_adp_type
_atom_site_occupancy
_atom_site_site_symmetry_order
_atom_site_calc_flag
_atom_site_refinement_flags_posn
_atom_site_refinement_flags_adp
_atom_site_refinement_flags_occupancy
_atom_site_disorder_assembly
_atom_site_disorder_group
Fe1 Fe -0.00983(2) 0.62255(2) 0.36878(2) 0.01416(4) Uani 1 1 d . . . . .
P1 P 0.27831(3) 0.53374(2) 0.35418(2) 0.01623(6) Uani 1 1 d . . . . .
P2 P 0.09104(3) 0.54875(2) 0.32259(2) 0.01533(6) Uani 1 1 d . . . . .
P3 P 0.01596(3) 0.48368(2) 0.24531(2) 0.01590(6) Uani 1 1 d . . . . .
O1 O 0.22749(8) 0.68242(4) 0.39279(7) 0.0297(2) Uani 1 1 d . . . . .
O2 O -0.16363(10) 0.62998(5) 0.20813(6) 0.0332(2) Uani 1 1 d . . . . .
O3 O -0.08425(10) 0.55061(5) 0.50224(7) 0.0331(2) Uani 1 1 d . . . . .
O4 O -0.14456(9) 0.71610(4) 0.43394(7) 0.0286(2) Uani 1 1 d . . . . .
N1 N 0.36174(8) 0.43253(4) 0.28384(6) 0.01396(17) Uani 1 1 d . . . . .
N2 N 0.19180(8) 0.39736(4) 0.21987(6) 0.01366(17) Uani 1 1 d . . . . .
C1 C 0.31341(10) 0.38789(5) 0.23909(7) 0.01396(19) Uani 1 1 d . . . . .
C2 C 0.26855(10) 0.47136(5) 0.29501(7) 0.01420(19) Uani 1 1 d . . . . .
C3 C 0.16038(10) 0.44961(5) 0.25261(7) 0.01400(19) Uani 1 1 d . . . . .
C4 C 0.48416(10) 0.43565(5) 0.32899(7) 0.0160(2) Uani 1 1 d . . . . .
C5 C 0.50566(11) 0.40431(5) 0.40226(7) 0.0182(2) Uani 1 1 d . . . . .
C6 C 0.62426(11) 0.40684(6) 0.44492(8) 0.0228(2) Uani 1 1 d . . . . .
H6 H 0.643269 0.385391 0.492652 0.027 Uiso 1 1 calc R . . . .
C7 C 0.71394(11) 0.44083(6) 0.41720(8) 0.0252(3) Uani 1 1 d . . . . .
H7 H 0.792315 0.442022 0.446547 0.030 Uiso 1 1 calc R . . . .
C8 C 0.68808(11) 0.47293(6) 0.34645(8) 0.0243(3) Uani 1 1 d . . . . .
H8 H 0.748889 0.496141 0.329383 0.029 Uiso 1 1 calc R . . . .
C9 C 0.57202(10) 0.47115(5) 0.30000(7) 0.0192(2) Uani 1 1 d . . . . .
C10 C 0.40601(12) 0.37160(6) 0.43908(8) 0.0230(2) Uani 1 1 d . . . . .
H10 H 0.328790 0.376190 0.402371 0.028 Uiso 1 1 calc R . . . .
C11 C 0.38789(14) 0.39662(7) 0.52376(9) 0.0305(3) Uani 1 1 d . . . . .
H11A H 0.462309 0.392177 0.560982 0.046 Uiso 1 1 calc GR . . . .
H11B H 0.321823 0.377145 0.545523 0.046 Uiso 1 1 calc GR . . . .
H11C H 0.368199 0.436172 0.517725 0.046 Uiso 1 1 calc GR . . . .
C12 C 0.43456(16) 0.30828(6) 0.44666(10) 0.0360(3) Uani 1 1 d . . . . .
H12A H 0.442420 0.293006 0.392944 0.054 Uiso 1 1 calc GR . . . .
H12B H 0.368935 0.289250 0.469565 0.054 Uiso 1 1 calc GR . . . .
H12C H 0.510248 0.302794 0.482219 0.054 Uiso 1 1 calc GR . . . .
C13 C 0.54627(12) 0.50765(6) 0.22338(8) 0.0237(2) Uani 1 1 d . . . . .
H13 H 0.464082 0.498074 0.196062 0.028 Uiso 1 1 calc R . . . .
C14 C 0.54729(13) 0.57084(6) 0.24579(9) 0.0282(3) Uani 1 1 d . . . . .
H14A H 0.484931 0.578207 0.281062 0.042 Uiso 1 1 calc GR . . . .
H14B H 0.531109 0.592984 0.196233 0.042 Uiso 1 1 calc GR . . . .
H14C H 0.626461 0.580849 0.274085 0.042 Uiso 1 1 calc GR . . . .
C15 C 0.63963(14) 0.49700(7) 0.16182(9) 0.0333(3) Uani 1 1 d . . . . .
H15A H 0.719241 0.510472 0.184912 0.050 Uiso 1 1 calc GR . . . .
H15B H 0.613910 0.516763 0.111153 0.050 Uiso 1 1 calc GR . . . .
H15C H 0.644051 0.457103 0.150929 0.050 Uiso 1 1 calc GR . . . .
C16 C 0.10074(9) 0.36198(5) 0.17278(7) 0.01372(19) Uani 1 1 d . . . . .
C17 C 0.02097(10) 0.33069(5) 0.21661(7) 0.0157(2) Uani 1 1 d . . . . .
C18 C -0.07468(10) 0.30177(5) 0.17002(8) 0.0191(2) Uani 1 1 d . . . . .
H18 H -0.129087 0.280296 0.196804 0.023 Uiso 1 1 calc R . . . .
C19 C -0.08998(11) 0.30451(5) 0.08447(8) 0.0214(2) Uani 1 1 d . . . . .
H19 H -0.155944 0.285926 0.054574 0.026 Uiso 1 1 calc R . . . .
C20 C -0.00812(11) 0.33459(5) 0.04329(7) 0.0200(2) Uani 1 1 d . . . . .
H20 H -0.018554 0.335236 -0.014198 0.024 Uiso 1 1 calc R . . . .
C21 C 0.09012(10) 0.36408(5) 0.08639(7) 0.0160(2) Uani 1 1 d . . . . .
C22 C 0.03413(11) 0.32691(5) 0.31055(7) 0.0202(2) Uani 1 1 d . . . . .
H22 H 0.105608 0.349678 0.332574 0.024 Uiso 1 1 calc R . . . .
C23 C -0.07920(15) 0.35102(6) 0.34462(9) 0.0308(3) Uani 1 1 d . . . . .
H23A H -0.088949 0.390204 0.329330 0.046 Uiso 1 1 calc GR . . . .
H23B H -0.068864 0.347765 0.403783 0.046 Uiso 1 1 calc GR . . . .
H23C H -0.150973 0.330214 0.322138 0.046 Uiso 1 1 calc GR . . . .
C24 C 0.05657(13) 0.26562(6) 0.34057(9) 0.0277(3) Uani 1 1 d . . . . .
H24A H -0.010308 0.242074 0.317146 0.042 Uiso 1 1 calc GR . . . .
H24B H 0.061817 0.264507 0.399787 0.042 Uiso 1 1 calc GR . . . .
H24C H 0.132216 0.251976 0.323535 0.042 Uiso 1 1 calc GR . . . .
C25 C 0.18023(11) 0.39546(5) 0.03903(7) 0.0201(2) Uani 1 1 d . . . . .
H25 H 0.235748 0.417341 0.078837 0.024 Uiso 1 1 calc R . . . .
C26 C 0.11352(14) 0.43694(7) -0.02318(9) 0.0319(3) Uani 1 1 d . . . . .
H26A H 0.059361 0.416333 -0.063355 0.048 Uiso 1 1 calc GR . . . .
H26B H 0.172840 0.457334 -0.050520 0.048 Uiso 1 1 calc GR . . . .
H26C H 0.066484 0.463190 0.005280 0.048 Uiso 1 1 calc GR . . . .
C27 C 0.25811(12) 0.35319(6) -0.00365(8) 0.0257(3) Uani 1 1 d . . . . .
H27A H 0.300837 0.328467 0.036970 0.039 Uiso 1 1 calc GR . . . .
H27B H 0.316790 0.373456 -0.031729 0.039 Uiso 1 1 calc GR . . . .
H27C H 0.205483 0.331167 -0.042944 0.039 Uiso 1 1 calc GR . . . .
C28 C 0.38199(10) 0.33835(5) 0.21512(7) 0.0161(2) Uani 1 1 d . . . . .
C29 C 0.33318(11) 0.28403(5) 0.21817(8) 0.0216(2) Uani 1 1 d . . . . .
H29 H 0.255983 0.278861 0.235408 0.026 Uiso 1 1 calc R . . . .
C30 C 0.39938(13) 0.23747(6) 0.19556(9) 0.0276(3) Uani 1 1 d . . . . .
H30 H 0.366772 0.201207 0.198238 0.033 Uiso 1 1 calc R . . . .
C31 C 0.51386(12) 0.24500(6) 0.16902(9) 0.0293(3) Uani 1 1 d . . . . .
H31 H 0.558155 0.213811 0.154015 0.035 Uiso 1 1 calc R . . . .
C32 C 0.56228(12) 0.29903(6) 0.16488(8) 0.0273(3) Uani 1 1 d . . . . .
H32 H 0.638698 0.304038 0.146412 0.033 Uiso 1 1 calc R . . . .
C33 C 0.49748(11) 0.34570(6) 0.18809(7) 0.0212(2) Uani 1 1 d . . . . .
H33 H 0.530790 0.381842 0.185690 0.025 Uiso 1 1 calc R . . . .
C34 C 0.13460(11) 0.65910(5) 0.38357(8) 0.0203(2) Uani 1 1 d . . . . .
C35 C -0.10326(11) 0.62641(5) 0.27030(8) 0.0208(2) Uani 1 1 d . . . . .
C36 C -0.05487(11) 0.57743(5) 0.44974(8) 0.0209(2) Uani 1 1 d . . . . .
C37 C -0.09071(11) 0.68023(5) 0.40792(8) 0.0190(2) Uani 1 1 d . . . . .
C38 C 0.69450(15) 0.16776(8) 0.39231(10) 0.0305(4) Uani 0.850(2) 1 d D . P A 1
C39 C 0.61270(17) 0.15524(10) 0.44915(11) 0.0283(4) Uani 0.850(2) 1 d D . P A 1
H39 H 0.566193 0.184200 0.468551 0.034 Uiso 0.850(2) 1 calc R . P A 1
C40 C 0.59966(16) 0.10046(8) 0.47712(10) 0.0303(4) Uani 0.850(2) 1 d D . P A 1
H40 H 0.544485 0.092791 0.514819 0.036 Uiso 0.850(2) 1 calc R . P A 1
C41 C 0.66904(17) 0.05696(8) 0.44882(11) 0.0335(4) Uani 0.850(2) 1 d D . P A 1
H41 H 0.661212 0.020118 0.467791 0.040 Uiso 0.850(2) 1 calc R . P A 1
C42 C 0.75004(17) 0.06891(9) 0.39208(12) 0.0360(4) Uani 0.850(2) 1 d D . P A 1
H42 H 0.795980 0.039902 0.372242 0.043 Uiso 0.850(2) 1 calc R . P A 1
C43 C 0.7628(6) 0.1241(2) 0.3647(3) 0.0343(5) Uani 0.850(2) 1 d D . P A 1
H43 H 0.818250 0.131816 0.327228 0.041 Uiso 0.850(2) 1 calc R . P A 1
C44 C 0.7101(2) 0.22748(10) 0.36378(14) 0.0458(5) Uani 0.850(2) 1 d D . P A 1
H44A H 0.631227 0.245745 0.354993 0.069 Uiso 0.850(2) 1 calc GR . P A 1
H44B H 0.746329 0.227109 0.312989 0.069 Uiso 0.850(2) 1 calc GR . P A 1
H44C H 0.762884 0.247808 0.405092 0.069 Uiso 0.850(2) 1 calc GR . P A 1
C43A C 0.760(4) 0.1304(12) 0.354(2) 0.0343(5) Uani 0.150(2) 1 d D . P A 2
H43A H 0.809467 0.110570 0.321744 0.041 Uiso 0.150(2) 1 calc R . P A 2
C38A C 0.7168(7) 0.1042(3) 0.4198(5) 0.0231(18) Uani 0.150(2) 1 d D . P A 2
C39A C 0.6289(10) 0.1319(5) 0.4627(7) 0.0283(4) Uani 0.150(2) 1 d D . P A 2
H39A H 0.595473 0.113478 0.505202 0.034 Uiso 0.150(2) 1 calc R . P A 2
C44A C 0.7561(11) 0.0461(4) 0.4466(8) 0.039(3) Uani 0.150(2) 1 d D . P A 2
H44D H 0.793969 0.027858 0.403469 0.058 Uiso 0.150(2) 1 calc GR . P A 2
H44E H 0.685521 0.024590 0.457924 0.058 Uiso 0.150(2) 1 calc GR . P A 2
H44F H 0.814050 0.048272 0.495679 0.058 Uiso 0.150(2) 1 calc GR . P A 2
C40A C 0.5927(9) 0.1875(5) 0.4405(6) 0.0272(19) Uani 0.150(2) 1 d D . P A 2
H40A H 0.534608 0.206067 0.467953 0.033 Uiso 0.150(2) 1 calc R . P A 2
C42A C 0.7299(9) 0.1868(4) 0.3360(6) 0.033(2) Uani 0.150(2) 1 d D . P A 2
H42A H 0.767747 0.205921 0.295942 0.039 Uiso 0.150(2) 1 calc R . P A 2
C41A C 0.6439(10) 0.2146(4) 0.3773(6) 0.030(2) Uani 0.150(2) 1 d D . P A 2
H41A H 0.620495 0.251450 0.362575 0.036 Uiso 0.150(2) 1 calc R . P A 2

loop_
_atom_site_aniso_label
_atom_site_aniso_U_11
_atom_site_aniso_U_22
_atom_site_aniso_U_33
_atom_site_aniso_U_23
_atom_site_aniso_U_13
_atom_site_aniso_U_12
Fe1 0.01373(7) 0.01300(8) 0.01590(8) -0.00080(6) 0.00243(5) 0.00068(5)
P1 0.01396(12) 0.01701(14) 0.01762(13) -0.00513(10) 0.00148(10) -0.00087(10)
P2 0.01396(12) 0.01466(13) 0.01760(13) -0.00255(10) 0.00279(10) 0.00032(10)
P3 0.01157(12) 0.01575(13) 0.02003(14) -0.00296(10) 0.00057(10) 0.00104(10)
O1 0.0179(4) 0.0202(5) 0.0502(6) -0.0019(4) 0.0016(4) -0.0013(3)
O2 0.0349(5) 0.0393(6) 0.0234(5) 0.0022(4) -0.0046(4) -0.0015(4)
O3 0.0356(5) 0.0316(5) 0.0343(5) 0.0119(4) 0.0131(4) 0.0033(4)
O4 0.0239(4) 0.0232(5) 0.0396(6) -0.0069(4) 0.0068(4) 0.0040(4)
N1 0.0110(4) 0.0169(4) 0.0139(4) -0.0026(3) 0.0009(3) 0.0001(3)
N2 0.0114(4) 0.0145(4) 0.0150(4) -0.0026(3) 0.0012(3) 0.0001(3)
C1 0.0115(4) 0.0168(5) 0.0136(5) -0.0018(4) 0.0015(3) 0.0001(4)
C2 0.0124(4) 0.0158(5) 0.0146(5) -0.0019(4) 0.0026(4) 0.0001(4)
C3 0.0123(4) 0.0146(5) 0.0152(5) -0.0021(4) 0.0021(4) 0.0002(4)
C4 0.0113(4) 0.0208(5) 0.0157(5) -0.0053(4) 0.0004(4) 0.0003(4)
C5 0.0159(5) 0.0204(5) 0.0179(5) -0.0040(4) 0.0001(4) 0.0019(4)
C6 0.0191(5) 0.0287(6) 0.0194(5) -0.0044(5) -0.0030(4) 0.0044(5)
C7 0.0132(5) 0.0368(7) 0.0245(6) -0.0109(5) -0.0025(4) 0.0031(5)
C8 0.0135(5) 0.0357(7) 0.0240(6) -0.0098(5) 0.0035(4) -0.0052(5)
C9 0.0137(5) 0.0268(6) 0.0174(5) -0.0062(4) 0.0039(4) -0.0026(4)
C10 0.0220(6) 0.0276(6) 0.0186(5) 0.0030(5) -0.0014(4) -0.0031(5)
C11 0.0292(7) 0.0380(8) 0.0256(7) 0.0002(6) 0.0082(5) -0.0020(6)
C12 0.0510(9) 0.0274(7) 0.0282(7) 0.0023(6) -0.0005(6) -0.0045(6)
C13 0.0196(5) 0.0332(7) 0.0187(5) -0.0010(5) 0.0041(4) -0.0081(5)
C14 0.0253(6) 0.0327(7) 0.0273(7) 0.0013(5) 0.0057(5) -0.0047(5)
C15 0.0366(8) 0.0401(8) 0.0260(7) -0.0034(6) 0.0152(6) -0.0098(6)
C16 0.0108(4) 0.0138(5) 0.0160(5) -0.0034(4) -0.0005(4) 0.0010(3)
C17 0.0142(5) 0.0154(5) 0.0175(5) -0.0019(4) 0.0020(4) 0.0014(4)
C18 0.0153(5) 0.0186(5) 0.0231(6) -0.0013(4) 0.0012(4) -0.0020(4)
C19 0.0181(5) 0.0205(6) 0.0239(6) -0.0033(5) -0.0047(4) -0.0026(4)
C20 0.0209(5) 0.0207(6) 0.0170(5) -0.0023(4) -0.0031(4) 0.0007(4)
C21 0.0161(5) 0.0158(5) 0.0158(5) -0.0016(4) 0.0006(4) 0.0018(4)
C22 0.0219(5) 0.0224(6) 0.0167(5) -0.0022(4) 0.0037(4) -0.0042(4)
C23 0.0422(8) 0.0240(7) 0.0300(7) -0.0006(5) 0.0197(6) 0.0037(6)
C24 0.0298(7) 0.0299(7) 0.0241(6) 0.0061(5) 0.0062(5) 0.0058(5)
C25 0.0209(5) 0.0230(6) 0.0164(5) 0.0003(4) 0.0027(4) -0.0014(4)
C26 0.0335(7) 0.0326(7) 0.0305(7) 0.0120(6) 0.0082(6) 0.0054(6)
C27 0.0216(6) 0.0368(7) 0.0190(6) -0.0003(5) 0.0042(4) 0.0037(5)
C28 0.0129(5) 0.0209(5) 0.0142(5) -0.0036(4) 0.0001(4) 0.0034(4)
C29 0.0167(5) 0.0206(6) 0.0272(6) -0.0059(5) 0.0010(4) 0.0031(4)
C30 0.0252(6) 0.0216(6) 0.0347(7) -0.0091(5) -0.0018(5) 0.0057(5)
C31 0.0239(6) 0.0328(7) 0.0298(7) -0.0126(6) -0.0020(5) 0.0135(5)
C32 0.0175(5) 0.0406(8) 0.0242(6) -0.0078(5) 0.0044(5) 0.0083(5)
C33 0.0161(5) 0.0287(6) 0.0190(5) -0.0036(5) 0.0028(4) 0.0028(4)
C34 0.0185(5) 0.0150(5) 0.0273(6) -0.0012(4) 0.0024(4) 0.0029(4)
C35 0.0215(5) 0.0200(6) 0.0213(6) 0.0002(4) 0.0035(4) -0.0002(4)
C36 0.0201(5) 0.0189(6) 0.0242(6) 0.0008(4) 0.0051(4) 0.0041(4)
C37 0.0166(5) 0.0188(5) 0.0213(5) -0.0010(4) 0.0014(4) -0.0012(4)
C38 0.0245(7) 0.0425(10) 0.0234(8) 0.0004(7) -0.0019(6) -0.0070(7)
C39 0.0260(8) 0.0366(13) 0.0222(8) -0.0009(8) 0.0030(6) 0.0029(8)
C40 0.0311(8) 0.0377(10) 0.0226(8) 0.0043(7) 0.0056(6) 0.0045(7)
C41 0.0370(10) 0.0371(10) 0.0256(8) 0.0001(7) 0.0001(7) 0.0073(7)
C42 0.0299(8) 0.0489(12) 0.0290(9) -0.0117(8) 0.0024(7) 0.0058(8)
C43 0.0231(7) 0.0578(16) 0.0221(17) -0.0091(9) 0.0029(13) -0.0036(10)
C44 0.0448(12) 0.0530(14) 0.0395(11) 0.0071(10) 0.0046(9) -0.0139(10)
C43A 0.0231(7) 0.0578(16) 0.0221(17) -0.0091(9) 0.0029(13) -0.0036(10)
C38A 0.019(4) 0.024(4) 0.026(4) -0.001(3) 0.000(3) 0.004(3)
C39A 0.0260(8) 0.0366(13) 0.0222(8) -0.0009(8) 0.0030(6) 0.0029(8)
C44A 0.037(6) 0.036(6) 0.045(7) -0.003(5) 0.011(5) 0.013(4)
C40A 0.030(5) 0.028(5) 0.024(4) 0.004(4) 0.007(3) 0.002(4)
C42A 0.031(5) 0.041(6) 0.026(5) 0.010(4) 0.003(4) -0.005(4)
C41A 0.034(5) 0.028(5) 0.029(5) 0.008(4) 0.011(4) 0.003(4)

_geom_special_details            
;
 All esds (except the esd in the dihedral angle between two l.s. planes)
 are estimated using the full covariance matrix.  The cell esds are taken
 into account individually in the estimation of esds in distances, angles
 and torsion angles; correlations between esds in cell parameters are only
 used when they are defined by crystal symmetry.  An approximate (isotropic)
 treatment of cell esds is used for estimating esds involving l.s. planes.
;
loop_
_geom_bond_atom_site_label_1
_geom_bond_atom_site_label_2
_geom_bond_distance
_geom_bond_site_symmetry_2
_geom_bond_publ_flag
Fe1 P2 2.2400(3) . ?
Fe1 C34 1.7905(12) . ?
Fe1 C35 1.7970(13) . ?
Fe1 C36 1.8097(13) . ?
Fe1 C37 1.7830(12) . ?
P1 P2 2.0814(4) . ?
P1 C2 1.7556(11) . ?
P2 P3 2.0893(4) . ?
P3 C3 1.7637(11) . ?
O1 C34 1.1493(15) . ?
O2 C35 1.1431(16) . ?
O3 C36 1.1412(16) . ?
O4 C37 1.1418(15) . ?
N1 C1 1.3515(14) . ?
N1 C2 1.3990(14) . ?
N1 C4 1.4494(14) . ?
N2 C1 1.3480(13) . ?
N2 C3 1.4025(14) . ?
N2 C16 1.4464(14) . ?
C1 C28 1.4672(15) . ?
C2 C3 1.3937(15) . ?
C4 C5 1.3997(17) . ?
C4 C9 1.3996(16) . ?
C5 C6 1.3968(16) . ?
C5 C10 1.5177(17) . ?
C6 H6 0.9300 . ?
C6 C7 1.3847(19) . ?
C7 H7 0.9300 . ?
C7 C8 1.380(2) . ?
C8 H8 0.9300 . ?
C8 C9 1.3976(16) . ?
C9 C13 1.5146(18) . ?
C10 H10 0.9800 . ?
C10 C11 1.5358(19) . ?
C10 C12 1.528(2) . ?
C11 H11A 0.9600 . ?
C11 H11B 0.9600 . ?
C11 H11C 0.9600 . ?
C12 H12A 0.9600 . ?
C12 H12B 0.9600 . ?
C12 H12C 0.9600 . ?
C13 H13 0.9800 . ?
C13 C14 1.534(2) . ?
C13 C15 1.5371(18) . ?
C14 H14A 0.9600 . ?
C14 H14B 0.9600 . ?
C14 H14C 0.9600 . ?
C15 H15A 0.9600 . ?
C15 H15B 0.9600 . ?
C15 H15C 0.9600 . ?
C16 C17 1.4030(15) . ?
C16 C21 1.3991(15) . ?
C17 C18 1.3941(16) . ?
C17 C22 1.5227(16) . ?
C18 H18 0.9300 . ?
C18 C19 1.3851(17) . ?
C19 H19 0.9300 . ?
C19 C20 1.3791(18) . ?
C20 H20 0.9300 . ?
C20 C21 1.3960(16) . ?
C21 C25 1.5169(16) . ?
C22 H22 0.9800 . ?
C22 C23 1.5286(18) . ?
C22 C24 1.5366(19) . ?
C23 H23A 0.9600 . ?
C23 H23B 0.9600 . ?
C23 H23C 0.9600 . ?
C24 H24A 0.9600 . ?
C24 H24B 0.9600 . ?
C24 H24C 0.9600 . ?
C25 H25 0.9800 . ?
C25 C26 1.5289(18) . ?
C25 C27 1.5324(18) . ?
C26 H26A 0.9600 . ?
C26 H26B 0.9600 . ?
C26 H26C 0.9600 . ?
C27 H27A 0.9600 . ?
C27 H27B 0.9600 . ?
C27 H27C 0.9600 . ?
C28 C29 1.3914(17) . ?
C28 C33 1.3987(16) . ?
C29 H29 0.9300 . ?
C29 C30 1.3899(17) . ?
C30 H30 0.9300 . ?
C30 C31 1.385(2) . ?
C31 H31 0.9300 . ?
C31 C32 1.385(2) . ?
C32 H32 0.9300 . ?
C32 C33 1.3867(17) . ?
C33 H33 0.9300 . ?
C38 C39 1.396(2) . ?
C38 C43 1.378(4) . ?
C38 C44 1.500(3) . ?
C39 H39 0.9300 . ?
C39 C40 1.383(3) . ?
C40 H40 0.9300 . ?
C40 C41 1.388(2) . ?
C41 H41 0.9300 . ?
C41 C42 1.385(3) . ?
C42 H42 0.9300 . ?
C42 C43 1.390(5) . ?
C43 H43 0.9300 . ?
C44 H44A 0.9600 . ?
C44 H44B 0.9600 . ?
C44 H44C 0.9600 . ?
C43A H43A 0.9300 . ?
C43A C38A 1.367(16) . ?
C43A C42A 1.394(19) . ?
C38A C39A 1.416(11) . ?
C38A C44A 1.486(11) . ?
C39A H39A 0.9300 . ?
C39A C40A 1.405(12) . ?
C44A H44D 0.9600 . ?
C44A H44E 0.9600 . ?
C44A H44F 0.9600 . ?
C40A H40A 0.9300 . ?
C40A C41A 1.386(11) . ?
C42A H42A 0.9300 . ?
C42A C41A 1.386(12) . ?
C41A H41A 0.9300 . ?

loop_
_geom_angle_atom_site_label_1
_geom_angle_atom_site_label_2
_geom_angle_atom_site_label_3
_geom_angle
_geom_angle_site_symmetry_1
_geom_angle_site_symmetry_3
_geom_angle_publ_flag
C34 Fe1 P2 87.52(4) . . ?
C34 Fe1 C35 119.52(6) . . ?
C34 Fe1 C36 119.96(6) . . ?
C35 Fe1 P2 89.39(4) . . ?
C35 Fe1 C36 120.33(6) . . ?
C36 Fe1 P2 88.67(4) . . ?
C37 Fe1 P2 178.49(4) . . ?
C37 Fe1 C34 93.01(5) . . ?
C37 Fe1 C35 91.58(6) . . ?
C37 Fe1 C36 89.83(5) . . ?
C2 P1 P2 90.83(4) . . ?
P1 P2 Fe1 124.021(16) . . ?
P1 P2 P3 109.094(17) . . ?
P3 P2 Fe1 126.867(16) . . ?
C3 P3 P2 90.62(4) . . ?
C1 N1 C2 109.69(9) . . ?
C1 N1 C4 126.17(9) . . ?
C2 N1 C4 122.95(9) . . ?
C1 N2 C3 109.76(9) . . ?
C1 N2 C16 128.63(9) . . ?
C3 N2 C16 121.61(9) . . ?
N1 C1 C28 125.81(10) . . ?
N2 C1 N1 107.85(9) . . ?
N2 C1 C28 126.33(10) . . ?
N1 C2 P1 128.59(8) . . ?
C3 C2 P1 124.90(8) . . ?
C3 C2 N1 106.43(9) . . ?
N2 C3 P3 129.34(8) . . ?
C2 C3 P3 124.44(8) . . ?
C2 C3 N2 106.23(9) . . ?
C5 C4 N1 117.07(10) . . ?
C5 C4 C9 123.57(10) . . ?
C9 C4 N1 119.30(10) . . ?
C4 C5 C10 123.47(10) . . ?
C6 C5 C4 116.83(11) . . ?
C6 C5 C10 119.58(11) . . ?
C5 C6 H6 119.5 . . ?
C7 C6 C5 120.98(12) . . ?
C7 C6 H6 119.5 . . ?
C6 C7 H7 119.7 . . ?
C8 C7 C6 120.59(11) . . ?
C8 C7 H7 119.7 . . ?
C7 C8 H8 119.5 . . ?
C7 C8 C9 121.10(12) . . ?
C9 C8 H8 119.5 . . ?
C4 C9 C13 123.50(10) . . ?
C8 C9 C4 116.83(12) . . ?
C8 C9 C13 119.66(11) . . ?
C5 C10 H10 108.1 . . ?
C5 C10 C11 109.72(11) . . ?
C5 C10 C12 112.29(12) . . ?
C11 C10 H10 108.1 . . ?
C12 C10 H10 108.1 . . ?
C12 C10 C11 110.52(11) . . ?
C10 C11 H11A 109.5 . . ?
C10 C11 H11B 109.5 . . ?
C10 C11 H11C 109.5 . . ?
H11A C11 H11B 109.5 . . ?
H11A C11 H11C 109.5 . . ?
H11B C11 H11C 109.5 . . ?
C10 C12 H12A 109.5 . . ?
C10 C12 H12B 109.5 . . ?
C10 C12 H12C 109.5 . . ?
H12A C12 H12B 109.5 . . ?
H12A C12 H12C 109.5 . . ?
H12B C12 H12C 109.5 . . ?
C9 C13 H13 108.2 . . ?
C9 C13 C14 111.16(11) . . ?
C9 C13 C15 111.92(12) . . ?
C14 C13 H13 108.2 . . ?
C14 C13 C15 109.15(11) . . ?
C15 C13 H13 108.2 . . ?
C13 C14 H14A 109.5 . . ?
C13 C14 H14B 109.5 . . ?
C13 C14 H14C 109.5 . . ?
H14A C14 H14B 109.5 . . ?
H14A C14 H14C 109.5 . . ?
H14B C14 H14C 109.5 . . ?
C13 C15 H15A 109.5 . . ?
C13 C15 H15B 109.5 . . ?
C13 C15 H15C 109.5 . . ?
H15A C15 H15B 109.5 . . ?
H15A C15 H15C 109.5 . . ?
H15B C15 H15C 109.5 . . ?
C17 C16 N2 117.67(9) . . ?
C21 C16 N2 118.74(10) . . ?
C21 C16 C17 123.38(10) . . ?
C16 C17 C22 123.64(10) . . ?
C18 C17 C16 116.90(10) . . ?
C18 C17 C22 119.46(10) . . ?
C17 C18 H18 119.5 . . ?
C19 C18 C17 121.06(11) . . ?
C19 C18 H18 119.5 . . ?
C18 C19 H19 119.8 . . ?
C20 C19 C18 120.50(11) . . ?
C20 C19 H19 119.8 . . ?
C19 C20 H20 119.4 . . ?
C19 C20 C21 121.16(11) . . ?
C21 C20 H20 119.4 . . ?
C16 C21 C25 123.35(10) . . ?
C20 C21 C16 116.94(11) . . ?
C20 C21 C25 119.71(10) . . ?
C17 C22 H22 108.0 . . ?
C17 C22 C23 111.20(11) . . ?
C17 C22 C24 111.53(10) . . ?
C23 C22 H22 108.0 . . ?
C23 C22 C24 109.85(10) . . ?
C24 C22 H22 108.0 . . ?
C22 C23 H23A 109.5 . . ?
C22 C23 H23B 109.5 . . ?
C22 C23 H23C 109.5 . . ?
H23A C23 H23B 109.5 . . ?
H23A C23 H23C 109.5 . . ?
H23B C23 H23C 109.5 . . ?
C22 C24 H24A 109.5 . . ?
C22 C24 H24B 109.5 . . ?
C22 C24 H24C 109.5 . . ?
H24A C24 H24B 109.5 . . ?
H24A C24 H24C 109.5 . . ?
H24B C24 H24C 109.5 . . ?
C21 C25 H25 108.0 . . ?
C21 C25 C26 111.24(10) . . ?
C21 C25 C27 110.19(10) . . ?
C26 C25 H25 108.0 . . ?
C26 C25 C27 111.25(11) . . ?
C27 C25 H25 108.0 . . ?
C25 C26 H26A 109.5 . . ?
C25 C26 H26B 109.5 . . ?
C25 C26 H26C 109.5 . . ?
H26A C26 H26B 109.5 . . ?
H26A C26 H26C 109.5 . . ?
H26B C26 H26C 109.5 . . ?
C25 C27 H27A 109.5 . . ?
C25 C27 H27B 109.5 . . ?
C25 C27 H27C 109.5 . . ?
H27A C27 H27B 109.5 . . ?
H27A C27 H27C 109.5 . . ?
H27B C27 H27C 109.5 . . ?
C29 C28 C1 120.87(10) . . ?
C29 C28 C33 119.39(11) . . ?
C33 C28 C1 119.74(11) . . ?
C28 C29 H29 119.9 . . ?
C30 C29 C28 120.24(12) . . ?
C30 C29 H29 119.9 . . ?
C29 C30 H30 119.9 . . ?
C31 C30 C29 120.11(13) . . ?
C31 C30 H30 119.9 . . ?
C30 C31 H31 120.0 . . ?
C32 C31 C30 119.93(12) . . ?
C32 C31 H31 120.0 . . ?
C31 C32 H32 119.8 . . ?
C31 C32 C33 120.40(12) . . ?
C33 C32 H32 119.8 . . ?
C28 C33 H33 120.0 . . ?
C32 C33 C28 119.93(12) . . ?
C32 C33 H33 120.0 . . ?
O1 C34 Fe1 179.69(13) . . ?
O2 C35 Fe1 178.51(12) . . ?
O3 C36 Fe1 177.63(12) . . ?
O4 C37 Fe1 178.08(11) . . ?
C39 C38 C44 120.74(19) . . ?
C43 C38 C39 118.4(2) . . ?
C43 C38 C44 120.9(2) . . ?
C38 C39 H39 119.4 . . ?
C40 C39 C38 121.10(19) . . ?
C40 C39 H39 119.4 . . ?
C39 C40 H40 120.0 . . ?
C39 C40 C41 119.90(17) . . ?
C41 C40 H40 120.0 . . ?
C40 C41 H41 120.3 . . ?
C42 C41 C40 119.44(18) . . ?
C42 C41 H41 120.3 . . ?
C41 C42 H42 119.9 . . ?
C41 C42 C43 120.1(2) . . ?
C43 C42 H42 119.9 . . ?
C38 C43 C42 121.1(3) . . ?
C38 C43 H43 119.5 . . ?
C42 C43 H43 119.5 . . ?
C38 C44 H44A 109.5 . . ?
C38 C44 H44B 109.5 . . ?
C38 C44 H44C 109.5 . . ?
H44A C44 H44B 109.5 . . ?
H44A C44 H44C 109.5 . . ?
H44B C44 H44C 109.5 . . ?
C38A C43A H43A 119.8 . . ?
C38A C43A C42A 120.3(15) . . ?
C42A C43A H43A 119.8 . . ?
C43A C38A C39A 119.7(11) . . ?
C43A C38A C44A 122.2(11) . . ?
C39A C38A C44A 118.1(9) . . ?
C38A C39A H39A 120.3 . . ?
C40A C39A C38A 119.4(10) . . ?
C40A C39A H39A 120.3 . . ?
C38A C44A H44D 109.5 . . ?
C38A C44A H44E 109.5 . . ?
C38A C44A H44F 109.5 . . ?
H44D C44A H44E 109.5 . . ?
H44D C44A H44F 109.5 . . ?
H44E C44A H44F 109.5 . . ?
C39A C40A H40A 120.2 . . ?
C41A C40A C39A 119.6(9) . . ?
C41A C40A H40A 120.2 . . ?
C43A C42A H42A 119.9 . . ?
C41A C42A C43A 120.2(11) . . ?
C41A C42A H42A 119.9 . . ?
C40A C41A H41A 119.9 . . ?
C42A C41A C40A 120.2(9) . . ?
C42A C41A H41A 119.9 . . ?

loop_
_geom_torsion_atom_site_label_1
_geom_torsion_atom_site_label_2
_geom_torsion_atom_site_label_3
_geom_torsion_atom_site_label_4
_geom_torsion
_geom_torsion_site_symmetry_1
_geom_torsion_site_symmetry_2
_geom_torsion_site_symmetry_3
_geom_torsion_site_symmetry_4
_geom_torsion_publ_flag
P1 C2 C3 P3 4.56(15) . . . . ?
P1 C2 C3 N2 -175.02(8) . . . . ?
P2 P1 C2 N1 -178.81(10) . . . . ?
P2 P1 C2 C3 -2.40(10) . . . . ?
P2 P3 C3 N2 176.08(10) . . . . ?
P2 P3 C3 C2 -3.40(10) . . . . ?
N1 C1 C28 C29 138.92(12) . . . . ?
N1 C1 C28 C33 -41.67(17) . . . . ?
N1 C2 C3 P3 -178.37(8) . . . . ?
N1 C2 C3 N2 2.05(12) . . . . ?
N1 C4 C5 C6 179.14(10) . . . . ?
N1 C4 C5 C10 -4.80(17) . . . . ?
N1 C4 C9 C8 179.35(10) . . . . ?
N1 C4 C9 C13 0.63(17) . . . . ?
N2 C1 C28 C29 -41.81(17) . . . . ?
N2 C1 C28 C33 137.60(12) . . . . ?
N2 C16 C17 C18 173.14(10) . . . . ?
N2 C16 C17 C22 -7.02(16) . . . . ?
N2 C16 C21 C20 -172.58(10) . . . . ?
N2 C16 C21 C25 8.55(16) . . . . ?
C1 N1 C2 P1 174.98(9) . . . . ?
C1 N1 C2 C3 -1.95(12) . . . . ?
C1 N1 C4 C5 -73.37(14) . . . . ?
C1 N1 C4 C9 109.50(13) . . . . ?
C1 N2 C3 P3 178.95(9) . . . . ?
C1 N2 C3 C2 -1.50(12) . . . . ?
C1 N2 C16 C17 103.57(13) . . . . ?
C1 N2 C16 C21 -81.45(15) . . . . ?
C1 C28 C29 C30 -179.77(12) . . . . ?
C1 C28 C33 C32 -179.59(11) . . . . ?
C2 N1 C1 N2 1.03(12) . . . . ?
C2 N1 C1 C28 -179.59(10) . . . . ?
C2 N1 C4 C5 92.83(13) . . . . ?
C2 N1 C4 C9 -84.30(14) . . . . ?
C3 N2 C1 N1 0.31(12) . . . . ?
C3 N2 C1 C28 -179.07(10) . . . . ?
C3 N2 C16 C17 -76.87(13) . . . . ?
C3 N2 C16 C21 98.11(12) . . . . ?
C4 N1 C1 N2 168.76(10) . . . . ?
C4 N1 C1 C28 -11.86(18) . . . . ?
C4 N1 C2 P1 6.78(16) . . . . ?
C4 N1 C2 C3 -170.15(10) . . . . ?
C4 C5 C6 C7 2.66(18) . . . . ?
C4 C5 C10 C11 -116.53(13) . . . . ?
C4 C5 C10 C12 120.14(13) . . . . ?
C4 C9 C13 C14 111.67(13) . . . . ?
C4 C9 C13 C15 -125.99(13) . . . . ?
C5 C4 C9 C8 2.42(17) . . . . ?
C5 C4 C9 C13 -176.30(11) . . . . ?
C5 C6 C7 C8 -0.17(19) . . . . ?
C6 C5 C10 C11 59.42(15) . . . . ?
C6 C5 C10 C12 -63.91(15) . . . . ?
C6 C7 C8 C9 -1.4(2) . . . . ?
C7 C8 C9 C4 0.29(18) . . . . ?
C7 C8 C9 C13 179.06(12) . . . . ?
C8 C9 C13 C14 -67.01(15) . . . . ?
C8 C9 C13 C15 55.32(16) . . . . ?
C9 C4 C5 C6 -3.86(17) . . . . ?
C9 C4 C5 C10 172.19(11) . . . . ?
C10 C5 C6 C7 -173.56(12) . . . . ?
C16 N2 C1 N1 179.90(10) . . . . ?
C16 N2 C1 C28 0.52(18) . . . . ?
C16 N2 C3 P3 -0.68(16) . . . . ?
C16 N2 C3 C2 178.87(10) . . . . ?
C16 C17 C18 C19 -0.55(17) . . . . ?
C16 C17 C22 C23 118.58(12) . . . . ?
C16 C17 C22 C24 -118.41(12) . . . . ?
C16 C21 C25 C26 -126.68(13) . . . . ?
C16 C21 C25 C27 109.45(12) . . . . ?
C17 C16 C21 C20 2.10(17) . . . . ?
C17 C16 C21 C25 -176.77(11) . . . . ?
C17 C18 C19 C20 2.10(19) . . . . ?
C18 C17 C22 C23 -61.58(15) . . . . ?
C18 C17 C22 C24 61.43(14) . . . . ?
C18 C19 C20 C21 -1.57(19) . . . . ?
C19 C20 C21 C16 -0.48(17) . . . . ?
C19 C20 C21 C25 178.43(11) . . . . ?
C20 C21 C25 C26 54.48(15) . . . . ?
C20 C21 C25 C27 -69.38(14) . . . . ?
C21 C16 C17 C18 -1.59(16) . . . . ?
C21 C16 C17 C22 178.25(11) . . . . ?
C22 C17 C18 C19 179.60(11) . . . . ?
C28 C29 C30 C31 -0.7(2) . . . . ?
C29 C28 C33 C32 -0.17(18) . . . . ?
C29 C30 C31 C32 -0.1(2) . . . . ?
C30 C31 C32 C33 0.8(2) . . . . ?
C31 C32 C33 C28 -0.62(19) . . . . ?
C33 C28 C29 C30 0.81(18) . . . . ?
C38 C39 C40 C41 0.3(3) . . . . ?
C39 C38 C43 C42 0.6(8) . . . . ?
C39 C40 C41 C42 -0.6(3) . . . . ?
C40 C41 C42 C43 0.9(4) . . . . ?
C41 C42 C43 C38 -0.9(8) . . . . ?
C43 C38 C39 C40 -0.3(4) . . . . ?
C44 C38 C39 C40 -178.61(17) . . . . ?
C44 C38 C43 C42 178.9(4) . . . . ?
C43A C38A C39A C40A -4(3) . . . . ?
C43A C42A C41A C40A 4(3) . . . . ?
C38A C43A C42A C41A -8(5) . . . . ?
C38A C39A C40A C41A -0.4(17) . . . . ?
C39A C40A C41A C42A 0.3(17) . . . . ?
C44A C38A C39A C40A 178.1(10) . . . . ?
C42A C43A C38A C39A 8(5) . . . . ?
C42A C43A C38A C44A -174(3) . . . . ?

_shelx_res_file                  
;
TITL rottschaefer107_a.res in P2(1)/c
    rottschaefer107.res
    created by SHELXL-2018/3 at 14:46:56 on 18-Mar-2019
REM Old TITL rottschaefer107 in P2/c
REM SHELXT solution in P2(1)/c: R1 0.088, Rweak 0.006, Alpha 0.059
REM <I/s> 1.128 for 227 systematic absences, Orientation as input
REM Formula found by SHELXT: C44 N2 O4 P3 Fe
CELL 0.71073 10.9413 23.5902 16.2953 90 96.991 90
ZERR 4 0.0002 0.0004 0.0003 0 0.002 0
LATT 1
SYMM -X,0.5+Y,0.5-Z
SFAC C H Fe N O P
UNIT 176 188 4 8 16 12
SADI C38 C39 C38A C39A
SADI C38 C43 C38A C43A
SADI C38 C44 C38A C44A
SADI C39 C40 C39A C40A
SADI C40 C41 C40A C41A
SADI C41 C42 C41A C42A
SADI C42 C43 C42A C43A
SADI 0.04 C38 C40 C38A C40A
SADI 0.04 C38 C42 C38A C42A
SADI 0.04 C39 C41 C39A C41A
SADI 0.04 C39 C43 C39A C43A
SADI 0.04 C39 C44 C39A C44A
SADI 0.04 C40 C42 C40A C42A
SADI 0.04 C41 C43 C41A C43A
SADI 0.04 C43 C44 C43A C44A
EADP C43 C43A
EADP C39 C39A

L.S. 11
PLAN  9
MORE -1
BOND $H
CONF
fmap 2
acta
OMIT 3 3 12
REM <olex2.extras>
REM <HklSrc "%.\\rottschaefer107.hkl">
REM </olex2.extras>

WGHT    0.028400    2.218100
FVAR       2.78084   0.85025
FE1   3   -0.009829    0.622547    0.368779    11.00000    0.01373    0.01300 =
         0.01590   -0.00080    0.00243    0.00068
P1    6    0.278315    0.533745    0.354179    11.00000    0.01396    0.01701 =
         0.01762   -0.00513    0.00148   -0.00087
P2    6    0.091035    0.548748    0.322587    11.00000    0.01396    0.01466 =
         0.01760   -0.00255    0.00279    0.00032
P3    6    0.015964    0.483676    0.245306    11.00000    0.01157    0.01575 =
         0.02003   -0.00296    0.00057    0.00104
O1    5    0.227486    0.682417    0.392787    11.00000    0.01795    0.02023 =
         0.05022   -0.00194    0.00158   -0.00128
O2    5   -0.163626    0.629980    0.208133    11.00000    0.03491    0.03932 =
         0.02342    0.00218   -0.00458   -0.00148
O3    5   -0.084247    0.550611    0.502245    11.00000    0.03561    0.03161 =
         0.03429    0.01195    0.01309    0.00332
O4    5   -0.144557    0.716105    0.433941    11.00000    0.02393    0.02315 =
         0.03956   -0.00694    0.00683    0.00400
N1    4    0.361744    0.432527    0.283842    11.00000    0.01099    0.01686 =
         0.01387   -0.00260    0.00092    0.00009
N2    4    0.191799    0.397357    0.219871    11.00000    0.01135    0.01455 =
         0.01497   -0.00258    0.00119    0.00007
C1    1    0.313413    0.387889    0.239086    11.00000    0.01147    0.01682 =
         0.01356   -0.00181    0.00146    0.00007
C2    1    0.268552    0.471359    0.295007    11.00000    0.01242    0.01580 =
         0.01460   -0.00189    0.00257    0.00005
C3    1    0.160377    0.449610    0.252610    11.00000    0.01234    0.01455 =
         0.01521   -0.00211    0.00210    0.00023
C4    1    0.484163    0.435647    0.328987    11.00000    0.01126    0.02085 =
         0.01570   -0.00531    0.00036    0.00030
C5    1    0.505663    0.404305    0.402260    11.00000    0.01591    0.02045 =
         0.01788   -0.00399    0.00012    0.00187
C6    1    0.624258    0.406843    0.444923    11.00000    0.01911    0.02866 =
         0.01937   -0.00442   -0.00297    0.00445
AFIX  43
H6    2    0.643269    0.385391    0.492652    11.00000   -1.20000
AFIX   0
C7    1    0.713943    0.440827    0.417205    11.00000    0.01316    0.03680 =
         0.02449   -0.01094   -0.00254    0.00306
AFIX  43
H7    2    0.792315    0.442022    0.446547    11.00000   -1.20000
AFIX   0
C8    1    0.688079    0.472930    0.346452    11.00000    0.01354    0.03572 =
         0.02398   -0.00976    0.00355   -0.00520
AFIX  43
H8    2    0.748889    0.496141    0.329383    11.00000   -1.20000
AFIX   0
C9    1    0.572016    0.471149    0.300003    11.00000    0.01375    0.02683 =
         0.01742   -0.00621    0.00389   -0.00262
C10   1    0.406012    0.371598    0.439080    11.00000    0.02197    0.02755 =
         0.01858    0.00299   -0.00144   -0.00310
AFIX  13
H10   2    0.328790    0.376190    0.402371    11.00000   -1.20000
AFIX   0
C11   1    0.387887    0.396618    0.523765    11.00000    0.02919    0.03796 =
         0.02556    0.00016    0.00824   -0.00195
AFIX 137
H11A  2    0.462309    0.392177    0.560982    11.00000   -1.50000
H11B  2    0.321823    0.377145    0.545523    11.00000   -1.50000
H11C  2    0.368199    0.436172    0.517725    11.00000   -1.50000
AFIX   0
C12   1    0.434556    0.308278    0.446656    11.00000    0.05098    0.02737 =
         0.02820    0.00229   -0.00055   -0.00453
AFIX 137
H12A  2    0.442420    0.293006    0.392944    11.00000   -1.50000
H12B  2    0.368935    0.289250    0.469565    11.00000   -1.50000
H12C  2    0.510248    0.302794    0.482219    11.00000   -1.50000
AFIX   0
C13   1    0.546268    0.507651    0.223383    11.00000    0.01956    0.03323 =
         0.01867   -0.00097    0.00410   -0.00807
AFIX  13
H13   2    0.464082    0.498074    0.196062    11.00000   -1.20000
AFIX   0
C14   1    0.547288    0.570835    0.245787    11.00000    0.02527    0.03271 =
         0.02725    0.00126    0.00573   -0.00470
AFIX 137
H14A  2    0.484931    0.578207    0.281062    11.00000   -1.50000
H14B  2    0.531109    0.592984    0.196233    11.00000   -1.50000
H14C  2    0.626461    0.580849    0.274085    11.00000   -1.50000
AFIX   0
C15   1    0.639631    0.496997    0.161815    11.00000    0.03658    0.04011 =
         0.02600   -0.00342    0.01519   -0.00980
AFIX 137
H15A  2    0.719241    0.510472    0.184912    11.00000   -1.50000
H15B  2    0.613910    0.516763    0.111153    11.00000   -1.50000
H15C  2    0.644051    0.457103    0.150929    11.00000   -1.50000
AFIX   0
C16   1    0.100744    0.361976    0.172776    11.00000    0.01082    0.01379 =
         0.01601   -0.00344   -0.00054    0.00096
C17   1    0.020967    0.330693    0.216607    11.00000    0.01424    0.01539 =
         0.01753   -0.00187    0.00201    0.00140
C18   1   -0.074678    0.301773    0.170016    11.00000    0.01533    0.01860 =
         0.02311   -0.00131    0.00118   -0.00204
AFIX  43
H18   2   -0.129087    0.280296    0.196804    11.00000   -1.20000
AFIX   0
C19   1   -0.089976    0.304511    0.084470    11.00000    0.01807    0.02047 =
         0.02391   -0.00329   -0.00473   -0.00256
AFIX  43
H19   2   -0.155944    0.285926    0.054574    11.00000   -1.20000
AFIX   0
C20   1   -0.008121    0.334589    0.043294    11.00000    0.02086    0.02066 =
         0.01704   -0.00235   -0.00308    0.00065
AFIX  43
H20   2   -0.018554    0.335236   -0.014198    11.00000   -1.20000
AFIX   0
C21   1    0.090121    0.364080    0.086393    11.00000    0.01615    0.01578 =
         0.01583   -0.00158    0.00064    0.00180
C22   1    0.034134    0.326913    0.310554    11.00000    0.02191    0.02244 =
         0.01670   -0.00222    0.00371   -0.00416
AFIX  13
H22   2    0.105608    0.349678    0.332574    11.00000   -1.20000
AFIX   0
C23   1   -0.079203    0.351015    0.344619    11.00000    0.04225    0.02396 =
         0.02997   -0.00061    0.01971    0.00372
AFIX 137
H23A  2   -0.088949    0.390204    0.329330    11.00000   -1.50000
H23B  2   -0.068864    0.347765    0.403783    11.00000   -1.50000
H23C  2   -0.150973    0.330214    0.322138    11.00000   -1.50000
AFIX   0
C24   1    0.056569    0.265617    0.340572    11.00000    0.02978    0.02988 =
         0.02409    0.00606    0.00624    0.00577
AFIX 137
H24A  2   -0.010308    0.242074    0.317146    11.00000   -1.50000
H24B  2    0.061817    0.264507    0.399787    11.00000   -1.50000
H24C  2    0.132216    0.251976    0.323535    11.00000   -1.50000
AFIX   0
C25   1    0.180231    0.395457    0.039027    11.00000    0.02092    0.02297 =
         0.01640    0.00033    0.00269   -0.00137
AFIX  13
H25   2    0.235748    0.417341    0.078837    11.00000   -1.20000
AFIX   0
C26   1    0.113523    0.436938   -0.023179    11.00000    0.03353    0.03264 =
         0.03046    0.01200    0.00816    0.00542
AFIX 137
H26A  2    0.059361    0.416333   -0.063355    11.00000   -1.50000
H26B  2    0.172840    0.457334   -0.050520    11.00000   -1.50000
H26C  2    0.066484    0.463190    0.005280    11.00000   -1.50000
AFIX   0
C27   1    0.258107    0.353190   -0.003654    11.00000    0.02164    0.03683 =
         0.01897   -0.00032    0.00416    0.00371
AFIX 137
H27A  2    0.300837    0.328467    0.036970    11.00000   -1.50000
H27B  2    0.316790    0.373456   -0.031729    11.00000   -1.50000
H27C  2    0.205483    0.331167   -0.042944    11.00000   -1.50000
AFIX   0
C28   1    0.381990    0.338349    0.215117    11.00000    0.01295    0.02089 =
         0.01415   -0.00360    0.00010    0.00341
C29   1    0.333179    0.284031    0.218172    11.00000    0.01665    0.02064 =
         0.02716   -0.00589    0.00095    0.00309
AFIX  43
H29   2    0.255983    0.278861    0.235408    11.00000   -1.20000
AFIX   0
C30   1    0.399380    0.237472    0.195556    11.00000    0.02521    0.02163 =
         0.03470   -0.00914   -0.00176    0.00568
AFIX  43
H30   2    0.366772    0.201207    0.198238    11.00000   -1.20000
AFIX   0
C31   1    0.513861    0.245001    0.169024    11.00000    0.02389    0.03282 =
         0.02983   -0.01258   -0.00197    0.01354
AFIX  43
H31   2    0.558155    0.213811    0.154015    11.00000   -1.20000
AFIX   0
C32   1    0.562276    0.299029    0.164877    11.00000    0.01750    0.04064 =
         0.02420   -0.00778    0.00443    0.00833
AFIX  43
H32   2    0.638698    0.304038    0.146412    11.00000   -1.20000
AFIX   0
C33   1    0.497484    0.345696    0.188090    11.00000    0.01610    0.02866 =
         0.01902   -0.00359    0.00283    0.00277
AFIX  43
H33   2    0.530790    0.381842    0.185690    11.00000   -1.20000
AFIX   0
C34   1    0.134598    0.659101    0.383572    11.00000    0.01855    0.01497 =
         0.02731   -0.00122    0.00239    0.00286
C35   1   -0.103264    0.626406    0.270303    11.00000    0.02148    0.01997 =
         0.02131    0.00019    0.00352   -0.00016
C36   1   -0.054873    0.577426    0.449744    11.00000    0.02008    0.01895 =
         0.02417    0.00076    0.00511    0.00407
C37   1   -0.090709    0.680234    0.407922    11.00000    0.01659    0.01882 =
         0.02132   -0.00100    0.00137   -0.00119

PART 1
C38   1    0.694501    0.167761    0.392315    21.00000    0.02447    0.04247 =
         0.02336    0.00038   -0.00186   -0.00703
C39   1    0.612704    0.155236    0.449153    21.00000    0.02604    0.03665 =
         0.02223   -0.00090    0.00300    0.00289
AFIX  43
H39   2    0.566193    0.184200    0.468551    21.00000   -1.20000
AFIX   0
C40   1    0.599657    0.100464    0.477116    21.00000    0.03107    0.03775 =
         0.02263    0.00431    0.00565    0.00446
AFIX  43
H40   2    0.544485    0.092791    0.514819    21.00000   -1.20000
AFIX   0
C41   1    0.669039    0.056964    0.448819    21.00000    0.03698    0.03710 =
         0.02561    0.00006    0.00006    0.00729
AFIX  43
H41   2    0.661212    0.020118    0.467791    21.00000   -1.20000
AFIX   0
C42   1    0.750039    0.068909    0.392075    21.00000    0.02987    0.04895 =
         0.02903   -0.01174    0.00241    0.00578
AFIX  43
H42   2    0.795980    0.039902    0.372242    21.00000   -1.20000
AFIX   0
C43   1    0.762777    0.124149    0.364733    21.00000    0.02309    0.05783 =
         0.02206   -0.00905    0.00289   -0.00363
AFIX  43
H43   2    0.818250    0.131816    0.327228    21.00000   -1.20000
AFIX   0
C44   1    0.710143    0.227480    0.363780    21.00000    0.04484    0.05296 =
         0.03947    0.00709    0.00465   -0.01391
AFIX 137
H44A  2    0.631227    0.245745    0.354993    21.00000   -1.50000
H44B  2    0.746329    0.227109    0.312989    21.00000   -1.50000
H44C  2    0.762884    0.247808    0.405092    21.00000   -1.50000
AFIX   0

PART 0
PART 2
C43A  1    0.759899    0.130442    0.354275   -21.00000    0.02309    0.05783 =
         0.02206   -0.00905    0.00289   -0.00363
AFIX  43
H43A  2    0.809467    0.110570    0.321744   -21.00000   -1.20000
AFIX   0
C38A  1    0.716794    0.104200    0.419796   -21.00000    0.01928    0.02372 =
         0.02579   -0.00103    0.00029    0.00429
C39A  1    0.628917    0.131915    0.462680   -21.00000    0.02604    0.03665 =
         0.02223   -0.00090    0.00300    0.00289
AFIX  43
H39A  2    0.595473    0.113478    0.505202   -21.00000   -1.20000
AFIX   0
C44A  1    0.756059    0.046086    0.446589   -21.00000    0.03735    0.03595 =
         0.04505   -0.00281    0.01111    0.01304
AFIX 137
H44D  2    0.793969    0.027858    0.403469   -21.00000   -1.50000
H44E  2    0.685521    0.024590    0.457924   -21.00000   -1.50000
H44F  2    0.814050    0.048272    0.495679   -21.00000   -1.50000
AFIX   0
C40A  1    0.592654    0.187520    0.440450   -21.00000    0.03033    0.02794 =
         0.02433    0.00361    0.00686    0.00232
AFIX  43
H40A  2    0.534608    0.206067    0.467953   -21.00000   -1.20000
AFIX   0
C42A  1    0.729928    0.186846    0.335972   -21.00000    0.03059    0.04144 =
         0.02588    0.00993    0.00324   -0.00542
AFIX  43
H42A  2    0.767747    0.205921    0.295942   -21.00000   -1.20000
AFIX   0
C41A  1    0.643909    0.214573    0.377282   -21.00000    0.03429    0.02793 =
         0.02877    0.00796    0.01107    0.00294
AFIX  43
H41A  2    0.620495    0.251450    0.362575   -21.00000   -1.20000
AFIX   0
HKLF 4


REM  rottschaefer107_a.res in P2(1)/c
REM wR2 = 0.0823, GooF = S = 1.044, Restrained GooF = 1.043 for all data
REM R1 = 0.0344 for 12232 Fo > 4sig(Fo) and 0.0482 for all 14823 data
REM 549 parameters refined using 15 restraints

END

WGHT      0.0284      2.2143

REM Highest difference peak  0.477,  deepest hole -0.319,  1-sigma level  0.060
Q1    1   0.2127  0.4638  0.2760  11.00000  0.05    0.48
Q2    1   0.0256  0.3268  0.2596  11.00000  0.05    0.46
Q3    1   0.4434  0.3461  0.2099  11.00000  0.05    0.41
Q4    1   0.0543  0.3477  0.1907  11.00000  0.05    0.41
Q5    1  -0.0402  0.3121  0.0646  11.00000  0.05    0.40
Q6    1   0.0358  0.3521  0.0700  11.00000  0.05    0.40
Q7    1   0.5576  0.4061  0.4252  11.00000  0.05    0.39
Q8    1   0.5310  0.4534  0.3131  11.00000  0.05    0.39
Q9    1   0.0951  0.3653  0.1276  11.00000  0.05    0.38
;
_shelx_res_checksum              2700
_olex2_date_sample_data_collection 2019-03-18
_olex2_submission_special_instructions 'No special instructions were received'
_oxdiff_exptl_absorpt_empirical_details 
;
Empirical correction (ABSPACK) includes:
- Absorption correction using spherical harmonics
- Frame scaling
- Detector area scaling
;
_oxdiff_exptl_absorpt_empirical_full_max 1.108
_oxdiff_exptl_absorpt_empirical_full_min 0.881
####################################################################### 
# 
# This file contains crystal structure data downloaded from the 
# Cambridge Structural Database (CSD) hosted by the Cambridge 
# Crystallographic Data Centre (CCDC).
# 
# Full information about CCDC data access policies and citation 
# guidelines are available at http://www.ccdc.cam.ac.uk/access/V1 
# 
# Audit and citation data items may have been added by the CCDC. 
# Please retain this information to preserve the provenance of 
# this file and to allow appropriate attribution of the data. 
# 
#######################################################################

data_compound5b
_database_code_depnum_ccdc_archive 'CCDC 1939613'
loop_
_audit_author_name
_audit_author_address
'Hans Georg Stammler'
;University of Bielefeld
Germany
;
_audit_update_record             
;
2019-07-10 deposited with the CCDC.	2019-10-18 downloaded from the CCDC.
;


_audit_creation_date             2019-02-11
_audit_creation_method           
;
Olex2 1.2
(compiled 2018.05.29 svn.r3508 for OlexSys, GUI svn.r5506)
;
_shelx_SHELXL_version_number     2018/3
_chemical_name_common            ?
_chemical_name_systematic        ?
_chemical_formula_moiety         'C38 H41 Fe N2 O4 P3, C7 H8'
_chemical_formula_sum            'C45 H49 Fe N2 O4 P3'
_chemical_formula_weight         830.62
_chemical_melting_point          ?
_chemical_oxdiff_formula         'C44 H49 Fe N2 O3 P3'
loop_
_atom_type_symbol
_atom_type_description
_atom_type_scat_dispersion_real
_atom_type_scat_dispersion_imag
_atom_type_scat_source
C C 0.0033 0.0016 'International Tables Vol C Tables 4.2.6.8 and 6.1.1.4'
H H 0.0000 0.0000 'International Tables Vol C Tables 4.2.6.8 and 6.1.1.4'
Fe Fe 0.3463 0.8444 'International Tables Vol C Tables 4.2.6.8 and 6.1.1.4'
N N 0.0061 0.0033 'International Tables Vol C Tables 4.2.6.8 and 6.1.1.4'
O O 0.0106 0.0060 'International Tables Vol C Tables 4.2.6.8 and 6.1.1.4'
P P 0.1023 0.0942 'International Tables Vol C Tables 4.2.6.8 and 6.1.1.4'

_shelx_space_group_comment       
;
The symmetry employed for this shelxl refinement is uniquely defined
by the following loop, which should always be used as a source of
symmetry information in preference to the above space-group names.
They are only intended as comments.
;
_space_group_crystal_system      monoclinic
_space_group_IT_number           14
_space_group_name_H-M_alt        'P 1 21/c 1'
_space_group_name_Hall           '-P 2ybc'
loop_
_space_group_symop_operation_xyz
'x, y, z'
'-x, y+1/2, -z+1/2'
'-x, -y, -z'
'x, -y-1/2, z-1/2'

_cell_length_a                   10.83254(14)
_cell_length_b                   24.9423(3)
_cell_length_c                   16.03521(18)
_cell_angle_alpha                90
_cell_angle_beta                 96.0125(11)
_cell_angle_gamma                90
_cell_volume                     4308.69(9)
_cell_formula_units_Z            4
_cell_measurement_reflns_used    93941
_cell_measurement_temperature    100.01(10)
_cell_measurement_theta_max      32.6160
_cell_measurement_theta_min      2.9980
_shelx_estimated_absorpt_T_max   ?
_shelx_estimated_absorpt_T_min   ?
_exptl_absorpt_coefficient_mu    0.505
_exptl_absorpt_correction_T_max  1.000
_exptl_absorpt_correction_T_min  0.777
_exptl_absorpt_correction_type   gaussian
_exptl_absorpt_process_details   
;
CrysAlisPro 1.171.40.39a (Rigaku Oxford Diffraction, 2019)
Numerical absorption correction based on gaussian integration over
			a multifaceted crystal model
Empirical absorption correction using spherical harmonics,
 implemented in SCALE3 ABSPACK scaling algorithm.
;
_exptl_absorpt_special_details   ?
_exptl_crystal_colour            'clear orange'
_exptl_crystal_colour_lustre     clear
_exptl_crystal_colour_primary    orange
_exptl_crystal_density_diffrn    1.280
_exptl_crystal_density_meas      ?
_exptl_crystal_density_method    ?
_exptl_crystal_description       irregular
_exptl_crystal_F_000             1744
loop_
_exptl_crystal_face_index_h
_exptl_crystal_face_index_k
_exptl_crystal_face_index_l
_exptl_crystal_face_perp_dist
0 -5 -2 0.0788
0 -5 3 0.0777
2 3 -5 0.0722
-2 -3 5 0.0722
0 0 1 0.0710
0 5 2 0.0788
0 0 -1 0.0710
-1 1 0 0.0850
0 5 -3 0.0777
-1 -1 0 0.0757
1 1 0 0.0757
1 -1 0 0.0850

_exptl_crystal_size_max          0.22
_exptl_crystal_size_mid          0.151
_exptl_crystal_size_min          0.142
loop_
_exptl_oxdiff_crystal_face_indexfrac_h
_exptl_oxdiff_crystal_face_indexfrac_k
_exptl_oxdiff_crystal_face_indexfrac_l
_exptl_oxdiff_crystal_face_x
_exptl_oxdiff_crystal_face_y
_exptl_oxdiff_crystal_face_z
0.0031 -4.9932 -2.0011 0.1162 -0.0049 0.1206
-0.0029 -4.9767 2.9934 0.1548 -0.0817 -0.0842
2.0053 2.9719 -4.9899 -0.1577 -0.0249 0.2055
-2.0053 -2.9719 4.9899 0.1577 0.0249 -0.2055
-0.0012 0.0033 0.9989 0.0077 -0.0154 -0.0410
-0.0031 4.9932 2.0011 -0.1162 0.0049 -0.1206
0.0012 -0.0033 -0.9989 -0.0077 0.0154 0.0410
-1.0000 0.9991 -0.0007 -0.0063 0.0687 -0.0197
0.0029 4.9767 -2.9934 -0.1548 0.0817 0.0842
-0.9997 -0.9956 -0.0020 0.0464 0.0544 -0.0042
0.9997 0.9956 0.0020 -0.0464 -0.0544 0.0042
1.0000 -0.9991 0.0007 0.0063 -0.0687 0.0197

_exptl_transmission_factor_max   ?
_exptl_transmission_factor_min   ?
_diffrn_reflns_av_R_equivalents  0.0435
_diffrn_reflns_av_unetI/netI     0.0200
_diffrn_reflns_Laue_measured_fraction_full 0.998
_diffrn_reflns_Laue_measured_fraction_max 0.970
_diffrn_reflns_limit_h_max       16
_diffrn_reflns_limit_h_min       -16
_diffrn_reflns_limit_k_max       37
_diffrn_reflns_limit_k_min       -38
_diffrn_reflns_limit_l_max       24
_diffrn_reflns_limit_l_min       -24
_diffrn_reflns_number            261252
_diffrn_reflns_point_group_measured_fraction_full 0.998
_diffrn_reflns_point_group_measured_fraction_max 0.970
_diffrn_reflns_theta_full        25.242
_diffrn_reflns_theta_max         32.880
_diffrn_reflns_theta_min         2.526
_diffrn_ambient_environment      N~2~
_diffrn_ambient_temperature      100.01(10)
_diffrn_detector                 'CCD plate'
_diffrn_detector_area_resol_mean 5.3114
_diffrn_detector_type            Atlas
_diffrn_measured_fraction_theta_full 0.998
_diffrn_measured_fraction_theta_max 0.970
_diffrn_measurement_details      
;
List of Runs (angles in degrees, time in seconds):

  # Type    Start    End  Width  t~exp~   \w     \q     \k     \f   Frames
#--------------------------------------------------------------------------
  1  \w    -72.00 -24.00   1.00   34.42    --  -17.14 126.00  80.50   48
  2  \w    -42.00  51.00   1.00   34.42    --  -17.14  57.00  60.00   93
  3  \w     -8.00  86.00   1.00   34.42    --   17.14  57.00 150.00   94
  4  \w    -51.00  42.00   1.00   34.42    --   17.14 -57.00 150.00   93
  5  \w     -4.00  88.00   1.00   34.42    --   17.14  38.00  90.00   92
  6  \w      6.00  75.00   1.00   34.42    --   17.14-131.00 -76.29   69
  7  \w     -8.00  86.00   1.00   34.42    --   17.14  57.00-150.00   94
  8  \w    -54.00  47.00   1.00   34.42    --   17.14 -77.00 -30.00  101
  9  \w    -13.00  88.00   1.00   34.42    --   17.14  77.00 -60.00  101
 10  \w    -76.00 -27.00   1.00   34.42    --  -17.14 132.00 125.75   49
 11  \w    -74.00 -27.00   1.00   34.42    --  -17.14 130.00 -14.47   47
 12  \w    -88.00  13.00   1.00   34.42    --  -17.14 -77.00 -90.00  101
 13  \w     -1.00  69.00   1.00   34.42    --   17.14-121.00 -15.47   70
 14  \w      6.00  76.00   1.00   34.42    --   17.14-132.00 104.16   70
 15  \w     34.00 102.00   1.00   34.42    --   17.14-178.00-120.00   68
 16  \w     -1.00  69.00   1.00   34.42    --   17.14-121.00  63.35   70
 17  \w   -102.00 -55.00   1.00   34.42    --  -17.14 178.00 -90.00   47
 18  \w    -86.00   8.00   1.00   34.42    --  -17.14 -57.00  60.00   94
 19  \w     -8.00  64.00   1.00   34.42    --   17.14-113.00  83.47   72
 20  \w     13.00  85.00   1.00   34.42    --   17.14-147.00 143.11   72
 21  \w     10.00  79.00   1.00   34.42    --   17.14-138.00  36.10   69
 22  \w    -11.00  62.00   1.00   34.42    --   17.14-110.00 -43.80   73
 23  \w      3.00  72.00   1.00   34.42    --   17.14-126.00-130.76   69
 24  \w    -88.00 -16.00   1.00   34.42    --  -17.14 -38.00  90.00   72
 25  \w    -20.00  56.00   1.00   34.42    --   17.14 -99.00-180.00   76
;
_diffrn_measurement_device       'four-circle diffractometer'
_diffrn_measurement_device_type  'SuperNova, Dual, Cu at home/near, Atlas'
_diffrn_measurement_method       '\w scans'
_diffrn_orient_matrix_type       
'CrysAlisPro convention (1999,Acta A55,543-557)'
_diffrn_orient_matrix_UB_11      -0.0201123000
_diffrn_orient_matrix_UB_12      -0.0264147000
_diffrn_orient_matrix_UB_13      0.0077912000
_diffrn_orient_matrix_UB_21      -0.0615321000
_diffrn_orient_matrix_UB_22      0.0071467000
_diffrn_orient_matrix_UB_23      -0.0154857000
_diffrn_orient_matrix_UB_31      0.0119594000
_diffrn_orient_matrix_UB_32      -0.0077261000
_diffrn_orient_matrix_UB_33      -0.0409732000
_diffrn_oxdiff_digest_frames     
;
0184baab6d09e2b3f7627ce149193a7f9701984d1b3
;
_diffrn_oxdiff_digest_hkl        
;
01032c01b9d7f2128de70d05e56bc6919ba88a
;
_diffrn_radiation_monochromator  mirror
_diffrn_radiation_probe          x-ray
_diffrn_radiation_type           MoK\a
_diffrn_radiation_wavelength     0.71073
_diffrn_source                   'micro-focus sealed X-ray tube'
_diffrn_source_type              'SuperNova (Mo) X-ray Source'
_reflns_Friedel_coverage         0.000
_reflns_Friedel_fraction_full    .
_reflns_Friedel_fraction_max     .
_reflns_number_gt                13655
_reflns_number_total             15612
_reflns_odcompleteness_completeness 99.90
_reflns_odcompleteness_iscentric 1
_reflns_odcompleteness_theta     30.01
_reflns_special_details          
;
 Reflections were merged by SHELXL according to the crystal
 class for the calculation of statistics and refinement.
 
 _reflns_Friedel_fraction is defined as the number of unique
 Friedel pairs measured divided by the number that would be
 possible theoretically, ignoring centric projections and
 systematic absences.
;
_reflns_threshold_expression     'I > 2\s(I)'
_computing_cell_refinement       'CrysAlisPro 1.171.40.39a (Rigaku OD, 2019)'
_computing_data_collection       'CrysAlisPro 1.171.40.39a (Rigaku OD, 2019)'
_computing_data_reduction        'CrysAlisPro 1.171.40.39a (Rigaku OD, 2019)'
_computing_molecular_graphics    'Olex2 (Dolomanov et al., 2009)'
_computing_publication_material  'Olex2 (Dolomanov et al., 2009)'
_computing_structure_refinement  'ShelXL (Sheldrick, 2015)'
_computing_structure_solution    'ShelXT (Sheldrick, 2015)'
_refine_diff_density_max         0.545
_refine_diff_density_min         -0.408
_refine_diff_density_rms         0.057
_refine_ls_extinction_coef       .
_refine_ls_extinction_method     none
_refine_ls_goodness_of_fit_ref   1.039
_refine_ls_hydrogen_treatment    constr
_refine_ls_matrix_type           full
_refine_ls_number_parameters     506
_refine_ls_number_reflns         15612
_refine_ls_number_restraints     0
_refine_ls_R_factor_all          0.0386
_refine_ls_R_factor_gt           0.0311
_refine_ls_restrained_S_all      1.039
_refine_ls_shift/su_max          0.004
_refine_ls_shift/su_mean         0.000
_refine_ls_structure_factor_coef Fsqd
_refine_ls_weighting_details     
'w=1/[\s^2^(Fo^2^)+(0.0346P)^2^+2.2156P] where P=(Fo^2^+2Fc^2^)/3'
_refine_ls_weighting_scheme      calc
_refine_ls_wR_factor_gt          0.0789
_refine_ls_wR_factor_ref         0.0827
_refine_special_details          ?
_olex2_refinement_description    
;
1. Fixed Uiso
 At 1.2 times of:
  All C(H) groups
 At 1.5 times of:
  All C(H,H,H) groups
2.a Ternary CH refined with riding coordinates:
 C10(H10), C13(H13), C22(H22), C25(H25)
2.b Aromatic/amide H refined with riding coordinates:
 C6(H6), C7(H7), C8(H8), C18(H18), C19(H19), C20(H20), C29(H29), C31(H31),
 C32(H32), C33(H33), C40(H40), C41(H41), C42(H42), C43(H43), C44(H44)
2.c Idealised Me refined as rotating group:
 C11(H11A,H11B,H11C), C12(H12A,H12B,H12C), C14(H14A,H14B,H14C), C15(H15A,H15B,
 H15C), C23(H23A,H23B,H23C), C24(H24A,H24B,H24C), C26(H26A,H26B,H26C), C27(H27A,
 H27B,H27C), C34(H34A,H34B,H34C), C45(H45A,H45B,H45C)
;
_atom_sites_solution_hydrogens   geom
_atom_sites_solution_primary     dual
_atom_sites_solution_secondary   ?
loop_
_atom_site_label
_atom_site_type_symbol
_atom_site_fract_x
_atom_site_fract_y
_atom_site_fract_z
_atom_site_U_iso_or_equiv
_atom_site_adp_type
_atom_site_occupancy
_atom_site_site_symmetry_order
_atom_site_calc_flag
_atom_site_refinement_flags_posn
_atom_site_refinement_flags_adp
_atom_site_refinement_flags_occupancy
_atom_site_disorder_assembly
_atom_site_disorder_group
Fe1 Fe 1.01116(2) 0.61196(2) 0.13823(2) 0.01238(4) Uani 1 1 d . . . . .
P1 P 0.71648(2) 0.52924(2) 0.15198(2) 0.01392(5) Uani 1 1 d . . . . .
P2 P 0.90668(2) 0.54052(2) 0.17952(2) 0.01328(5) Uani 1 1 d . . . . .
P3 P 0.98039(2) 0.47451(2) 0.24814(2) 0.01426(5) Uani 1 1 d . . . . .
O1 O 0.77838(8) 0.67325(4) 0.11342(6) 0.02726(18) Uani 1 1 d . . . . .
O2 O 1.15222(10) 0.61356(5) 0.30482(6) 0.0357(2) Uani 1 1 d . . . . .
O3 O 1.08560(9) 0.54912(4) -0.00419(6) 0.03008(19) Uani 1 1 d . . . . .
O4 O 1.15723(9) 0.70162(4) 0.08372(6) 0.02950(19) Uani 1 1 d . . . . .
N1 N 0.62826(7) 0.43125(3) 0.21509(5) 0.01126(14) Uani 1 1 d . . . . .
N2 N 0.79889(7) 0.39347(3) 0.27115(5) 0.01143(14) Uani 1 1 d . . . . .
C1 C 0.67522(9) 0.38701(4) 0.25513(6) 0.01118(15) Uani 1 1 d . . . . .
C2 C 0.72426(9) 0.46734(4) 0.20445(6) 0.01152(15) Uani 1 1 d . . . . .
C3 C 0.83313(9) 0.44382(4) 0.24176(6) 0.01186(15) Uani 1 1 d . . . . .
C4 C 0.50478(9) 0.43610(4) 0.17177(6) 0.01245(16) Uani 1 1 d . . . . .
C5 C 0.48271(9) 0.41093(4) 0.09347(6) 0.01410(17) Uani 1 1 d . . . . .
C6 C 0.36293(10) 0.41475(5) 0.05255(7) 0.01886(19) Uani 1 1 d . . . . .
H6 H 0.343794 0.397309 0.001573 0.023 Uiso 1 1 calc R . . . .
C7 C 0.27195(10) 0.44415(5) 0.08666(7) 0.0211(2) Uani 1 1 d . . . . .
H7 H 0.192805 0.446490 0.058191 0.025 Uiso 1 1 calc R . . . .
C8 C 0.29805(10) 0.47001(5) 0.16272(7) 0.0199(2) Uani 1 1 d . . . . .
H8 H 0.236619 0.490305 0.184133 0.024 Uiso 1 1 calc R . . . .
C9 C 0.41516(9) 0.46617(4) 0.20795(6) 0.01468(17) Uani 1 1 d . . . . .
C10 C 0.58331(10) 0.38287(4) 0.05045(6) 0.01722(18) Uani 1 1 d . . . . .
H10 H 0.660625 0.384515 0.088022 0.021 Uiso 1 1 calc R . . . .
C11 C 0.60417(12) 0.41251(5) -0.03067(7) 0.0246(2) Uani 1 1 d . . . . .
H11A H 0.529853 0.410937 -0.068872 0.037 Uiso 1 1 calc GR . . . .
H11B H 0.671064 0.395882 -0.055857 0.037 Uiso 1 1 calc GR . . . .
H11C H 0.624652 0.449277 -0.018062 0.037 Uiso 1 1 calc GR . . . .
C12 C 0.55250(13) 0.32371(5) 0.03292(8) 0.0279(2) Uani 1 1 d . . . . .
H12A H 0.544765 0.305513 0.084871 0.042 Uiso 1 1 calc GR . . . .
H12B H 0.617744 0.307487 0.005510 0.042 Uiso 1 1 calc GR . . . .
H12C H 0.475697 0.321079 -0.002591 0.042 Uiso 1 1 calc GR . . . .
C13 C 0.44098(10) 0.49483(4) 0.29148(7) 0.01805(18) Uani 1 1 d . . . . .
H13 H 0.521281 0.482436 0.318448 0.022 Uiso 1 1 calc R . . . .
C14 C 0.44887(12) 0.55553(5) 0.27800(8) 0.0250(2) Uani 1 1 d . . . . .
H14A H 0.516211 0.563320 0.245472 0.037 Uiso 1 1 calc GR . . . .
H14B H 0.462843 0.573185 0.331345 0.037 Uiso 1 1 calc GR . . . .
H14C H 0.372492 0.568087 0.248725 0.037 Uiso 1 1 calc GR . . . .
C15 C 0.34163(12) 0.48322(5) 0.35086(8) 0.0251(2) Uani 1 1 d . . . . .
H15A H 0.264860 0.499838 0.329431 0.038 Uiso 1 1 calc GR . . . .
H15B H 0.368190 0.497371 0.405474 0.038 Uiso 1 1 calc GR . . . .
H15C H 0.329792 0.445191 0.354748 0.038 Uiso 1 1 calc GR . . . .
C16 C 0.88578(9) 0.35739(4) 0.31699(6) 0.01217(16) Uani 1 1 d . . . . .
C17 C 0.95864(9) 0.32395(4) 0.27175(6) 0.01521(17) Uani 1 1 d . . . . .
C18 C 1.04706(10) 0.29229(4) 0.31839(7) 0.0198(2) Uani 1 1 d . . . . .
H18 H 1.096893 0.269466 0.290569 0.024 Uiso 1 1 calc R . . . .
C19 C 1.06213(11) 0.29414(4) 0.40520(7) 0.0210(2) Uani 1 1 d . . . . .
H19 H 1.122297 0.273000 0.434915 0.025 Uiso 1 1 calc R . . . .
C20 C 0.98795(10) 0.32736(4) 0.44785(7) 0.01921(19) Uani 1 1 d . . . . .
H20 H 0.998336 0.328063 0.506155 0.023 Uiso 1 1 calc R . . . .
C21 C 0.89772(9) 0.35984(4) 0.40460(6) 0.01466(17) Uani 1 1 d . . . . .
C22 C 0.81792(11) 0.39584(5) 0.45316(6) 0.01969(19) Uani 1 1 d . . . . .
H22 H 0.765905 0.417724 0.412663 0.024 Uiso 1 1 calc R . . . .
C23 C 0.89901(12) 0.43375(5) 0.51061(7) 0.0252(2) Uani 1 1 d . . . . .
H23A H 0.951608 0.413143 0.550500 0.038 Uiso 1 1 calc GR . . . .
H23B H 0.846960 0.456766 0.539790 0.038 Uiso 1 1 calc GR . . . .
H23C H 0.949285 0.455104 0.477566 0.038 Uiso 1 1 calc GR . . . .
C24 C 0.73192(12) 0.36200(6) 0.50229(8) 0.0285(3) Uani 1 1 d . . . . .
H24A H 0.682369 0.338926 0.464317 0.043 Uiso 1 1 calc GR . . . .
H24B H 0.678659 0.385231 0.530116 0.043 Uiso 1 1 calc GR . . . .
H24C H 0.780923 0.340672 0.543169 0.043 Uiso 1 1 calc GR . . . .
C25 C 0.94710(11) 0.32154(5) 0.17632(7) 0.0219(2) Uani 1 1 d . . . . .
H25 H 0.877684 0.344585 0.154833 0.026 Uiso 1 1 calc R . . . .
C26 C 1.06498(14) 0.34309(5) 0.14318(9) 0.0316(3) Uani 1 1 d . . . . .
H26A H 1.079253 0.379296 0.162076 0.047 Uiso 1 1 calc GR . . . .
H26B H 1.055157 0.342319 0.082991 0.047 Uiso 1 1 calc GR . . . .
H26C H 1.134437 0.321157 0.163684 0.047 Uiso 1 1 calc GR . . . .
C27 C 0.92016(12) 0.26461(6) 0.14292(8) 0.0288(3) Uani 1 1 d . . . . .
H27A H 0.988402 0.241534 0.161676 0.043 Uiso 1 1 calc GR . . . .
H27B H 0.909436 0.265274 0.082741 0.043 Uiso 1 1 calc GR . . . .
H27C H 0.845783 0.251410 0.163466 0.043 Uiso 1 1 calc GR . . . .
C28 C 0.60072(9) 0.34140(4) 0.27805(6) 0.01273(16) Uani 1 1 d . . . . .
C29 C 0.63662(10) 0.28873(4) 0.26399(7) 0.01664(18) Uani 1 1 d . . . . .
H29 H 0.711145 0.282222 0.241800 0.020 Uiso 1 1 calc R . . . .
C30 C 0.56220(11) 0.24579(4) 0.28277(7) 0.0198(2) Uani 1 1 d . . . . .
C31 C 0.45224(11) 0.25628(5) 0.31744(7) 0.0216(2) Uani 1 1 d . . . . .
H31 H 0.402178 0.227900 0.330730 0.026 Uiso 1 1 calc R . . . .
C32 C 0.41617(10) 0.30844(5) 0.33249(7) 0.0210(2) Uani 1 1 d . . . . .
H32 H 0.342472 0.314828 0.355804 0.025 Uiso 1 1 calc R . . . .
C33 C 0.49004(10) 0.35112(4) 0.31276(7) 0.01698(18) Uani 1 1 d . . . . .
H33 H 0.465806 0.386119 0.322665 0.020 Uiso 1 1 calc R . . . .
C34 C 0.59683(13) 0.18913(5) 0.26328(10) 0.0309(3) Uani 1 1 d . . . . .
H34A H 0.534861 0.174214 0.222671 0.046 Uiso 1 1 calc GR . . . .
H34B H 0.601969 0.168070 0.313639 0.046 Uiso 1 1 calc GR . . . .
H34C H 0.675775 0.188928 0.241102 0.046 Uiso 1 1 calc GR . . . .
C35 C 0.86852(10) 0.64871(4) 0.12315(7) 0.01794(18) Uani 1 1 d . . . . .
C36 C 1.09713(11) 0.61231(5) 0.23999(7) 0.0205(2) Uani 1 1 d . . . . .
C37 C 1.05645(10) 0.57234(4) 0.05204(7) 0.01853(19) Uani 1 1 d . . . . .
C38 C 1.09908(10) 0.66709(4) 0.10532(7) 0.01856(19) Uani 1 1 d . . . . .
C39 C 0.28262(12) 0.38798(5) 0.59023(7) 0.0237(2) Uani 1 1 d . . . . .
C40 C 0.36142(13) 0.36117(5) 0.54109(8) 0.0278(2) Uani 1 1 d . . . . .
H40 H 0.400965 0.380260 0.501745 0.033 Uiso 1 1 calc R . . . .
C41 C 0.38200(14) 0.30640(6) 0.54980(8) 0.0304(3) Uani 1 1 d . . . . .
H41 H 0.434909 0.289119 0.516430 0.036 Uiso 1 1 calc R . . . .
C42 C 0.32376(13) 0.27753(6) 0.60816(8) 0.0306(3) Uani 1 1 d . . . . .
H42 H 0.336573 0.240788 0.613849 0.037 Uiso 1 1 calc R . . . .
C43 C 0.24633(13) 0.30389(6) 0.65792(8) 0.0311(3) Uani 1 1 d . . . . .
H43 H 0.207813 0.284783 0.697747 0.037 Uiso 1 1 calc R . . . .
C44 C 0.22567(12) 0.35838(6) 0.64899(8) 0.0278(2) Uani 1 1 d . . . . .
H44 H 0.172974 0.375479 0.682714 0.033 Uiso 1 1 calc R . . . .
C45 C 0.25935(15) 0.44704(6) 0.58024(10) 0.0360(3) Uani 1 1 d . . . . .
H45A H 0.194665 0.453011 0.535549 0.054 Uiso 1 1 calc GR . . . .
H45B H 0.333959 0.464526 0.567303 0.054 Uiso 1 1 calc GR . . . .
H45C H 0.234537 0.461378 0.631488 0.054 Uiso 1 1 calc GR . . . .

loop_
_atom_site_aniso_label
_atom_site_aniso_U_11
_atom_site_aniso_U_22
_atom_site_aniso_U_33
_atom_site_aniso_U_23
_atom_site_aniso_U_13
_atom_site_aniso_U_12
Fe1 0.01189(6) 0.01158(6) 0.01388(6) 0.00082(5) 0.00238(5) -0.00164(5)
P1 0.01166(11) 0.01249(11) 0.01745(11) 0.00462(8) 0.00074(8) -0.00012(8)
P2 0.01147(11) 0.01218(10) 0.01629(11) 0.00234(8) 0.00195(8) -0.00133(8)
P3 0.00972(10) 0.01400(11) 0.01877(11) 0.00306(9) 0.00009(8) -0.00101(8)
O1 0.0191(4) 0.0215(4) 0.0412(5) 0.0001(4) 0.0031(3) 0.0032(3)
O2 0.0358(5) 0.0502(6) 0.0195(4) 0.0042(4) -0.0045(4) -0.0143(5)
O3 0.0310(5) 0.0322(5) 0.0284(4) -0.0106(4) 0.0092(4) -0.0009(4)
O4 0.0251(4) 0.0222(4) 0.0422(5) 0.0095(4) 0.0086(4) -0.0052(3)
N1 0.0093(3) 0.0108(3) 0.0137(3) 0.0015(3) 0.0010(3) -0.0006(3)
N2 0.0104(3) 0.0108(3) 0.0130(3) 0.0020(3) 0.0008(3) 0.0003(3)
C1 0.0111(4) 0.0110(4) 0.0115(4) 0.0003(3) 0.0016(3) 0.0002(3)
C2 0.0103(4) 0.0110(4) 0.0133(4) 0.0012(3) 0.0012(3) -0.0011(3)
C3 0.0110(4) 0.0113(4) 0.0133(4) 0.0017(3) 0.0017(3) -0.0004(3)
C4 0.0095(4) 0.0133(4) 0.0144(4) 0.0027(3) 0.0003(3) -0.0011(3)
C5 0.0133(4) 0.0147(4) 0.0141(4) 0.0022(3) 0.0004(3) -0.0016(3)
C6 0.0161(4) 0.0226(5) 0.0170(4) 0.0039(4) -0.0023(3) -0.0040(4)
C7 0.0116(4) 0.0281(5) 0.0230(5) 0.0073(4) -0.0017(4) -0.0022(4)
C8 0.0112(4) 0.0249(5) 0.0238(5) 0.0058(4) 0.0031(4) 0.0031(4)
C9 0.0116(4) 0.0153(4) 0.0174(4) 0.0039(3) 0.0029(3) 0.0009(3)
C10 0.0174(4) 0.0190(4) 0.0152(4) -0.0013(3) 0.0010(3) 0.0005(4)
C11 0.0241(5) 0.0298(6) 0.0211(5) 0.0029(4) 0.0081(4) 0.0004(4)
C12 0.0367(7) 0.0196(5) 0.0276(6) -0.0034(4) 0.0049(5) 0.0004(5)
C13 0.0165(4) 0.0185(5) 0.0197(4) -0.0004(4) 0.0046(4) 0.0038(4)
C14 0.0244(5) 0.0185(5) 0.0331(6) -0.0026(4) 0.0080(4) 0.0014(4)
C15 0.0275(6) 0.0253(5) 0.0243(5) 0.0007(4) 0.0118(4) 0.0047(4)
C16 0.0110(4) 0.0115(4) 0.0137(4) 0.0024(3) -0.0002(3) 0.0004(3)
C17 0.0148(4) 0.0142(4) 0.0165(4) 0.0009(3) 0.0013(3) 0.0029(3)
C18 0.0178(5) 0.0179(5) 0.0233(5) 0.0011(4) 0.0013(4) 0.0063(4)
C19 0.0195(5) 0.0186(5) 0.0235(5) 0.0043(4) -0.0040(4) 0.0048(4)
C20 0.0220(5) 0.0184(5) 0.0161(4) 0.0036(4) -0.0034(4) 0.0022(4)
C21 0.0152(4) 0.0141(4) 0.0144(4) 0.0015(3) 0.0003(3) 0.0002(3)
C22 0.0223(5) 0.0229(5) 0.0138(4) -0.0002(4) 0.0019(4) 0.0049(4)
C23 0.0348(6) 0.0214(5) 0.0197(5) -0.0039(4) 0.0044(4) 0.0000(5)
C24 0.0245(6) 0.0430(7) 0.0187(5) -0.0031(5) 0.0054(4) -0.0049(5)
C25 0.0256(5) 0.0241(5) 0.0162(4) -0.0003(4) 0.0035(4) 0.0099(4)
C26 0.0457(8) 0.0238(6) 0.0286(6) 0.0019(5) 0.0188(6) 0.0026(5)
C27 0.0273(6) 0.0350(7) 0.0247(5) -0.0107(5) 0.0053(4) 0.0012(5)
C28 0.0129(4) 0.0122(4) 0.0129(4) 0.0017(3) 0.0004(3) -0.0015(3)
C29 0.0156(4) 0.0134(4) 0.0207(4) 0.0012(3) 0.0013(3) -0.0001(3)
C30 0.0217(5) 0.0129(4) 0.0240(5) 0.0032(4) -0.0019(4) -0.0025(4)
C31 0.0225(5) 0.0189(5) 0.0233(5) 0.0054(4) 0.0017(4) -0.0084(4)
C32 0.0183(5) 0.0238(5) 0.0219(5) 0.0031(4) 0.0073(4) -0.0049(4)
C33 0.0170(4) 0.0156(4) 0.0190(4) 0.0008(3) 0.0053(3) -0.0017(3)
C34 0.0331(7) 0.0123(5) 0.0466(8) 0.0017(5) 0.0005(6) -0.0014(4)
C35 0.0175(5) 0.0144(4) 0.0223(5) 0.0003(4) 0.0038(4) -0.0026(3)
C36 0.0203(5) 0.0223(5) 0.0191(5) 0.0021(4) 0.0028(4) -0.0059(4)
C37 0.0167(4) 0.0178(4) 0.0212(5) -0.0004(4) 0.0026(4) -0.0025(4)
C38 0.0166(5) 0.0177(4) 0.0217(5) 0.0021(4) 0.0034(4) -0.0002(4)
C39 0.0240(5) 0.0263(5) 0.0207(5) -0.0011(4) 0.0013(4) -0.0002(4)
C40 0.0322(6) 0.0300(6) 0.0224(5) 0.0042(4) 0.0096(5) 0.0017(5)
C41 0.0370(7) 0.0309(6) 0.0244(6) 0.0009(5) 0.0089(5) 0.0059(5)
C42 0.0355(7) 0.0261(6) 0.0299(6) 0.0034(5) 0.0022(5) -0.0020(5)
C43 0.0282(6) 0.0369(7) 0.0289(6) 0.0051(5) 0.0067(5) -0.0092(5)
C44 0.0233(6) 0.0374(7) 0.0235(5) -0.0018(5) 0.0066(4) -0.0021(5)
C45 0.0409(8) 0.0286(6) 0.0390(7) 0.0014(5) 0.0066(6) 0.0059(6)

_geom_special_details            
;
 All esds (except the esd in the dihedral angle between two l.s. planes)
 are estimated using the full covariance matrix.  The cell esds are taken
 into account individually in the estimation of esds in distances, angles
 and torsion angles; correlations between esds in cell parameters are only
 used when they are defined by crystal symmetry.  An approximate (isotropic)
 treatment of cell esds is used for estimating esds involving l.s. planes.
;
loop_
_geom_bond_atom_site_label_1
_geom_bond_atom_site_label_2
_geom_bond_distance
_geom_bond_site_symmetry_2
_geom_bond_publ_flag
Fe1 P2 2.2474(3) . ?
Fe1 C35 1.7911(11) . ?
Fe1 C36 1.7921(11) . ?
Fe1 C37 1.8080(11) . ?
Fe1 C38 1.7837(11) . ?
P1 P2 2.0805(4) . ?
P1 C2 1.7562(9) . ?
P2 P3 2.0917(4) . ?
P3 C3 1.7626(10) . ?
O1 C35 1.1491(14) . ?
O2 C36 1.1435(14) . ?
O3 C37 1.1436(14) . ?
O4 C38 1.1420(13) . ?
N1 C1 1.3492(12) . ?
N1 C2 1.3992(12) . ?
N1 C4 1.4463(12) . ?
N2 C1 1.3471(12) . ?
N2 C3 1.4049(12) . ?
N2 C16 1.4460(12) . ?
C1 C28 1.4638(13) . ?
C2 C3 1.3947(13) . ?
C4 C5 1.4018(13) . ?
C4 C9 1.3999(14) . ?
C5 C6 1.3946(14) . ?
C5 C10 1.5201(14) . ?
C6 H6 0.9300 . ?
C6 C7 1.3859(16) . ?
C7 H7 0.9300 . ?
C7 C8 1.3825(17) . ?
C8 H8 0.9300 . ?
C8 C9 1.3970(14) . ?
C9 C13 1.5181(15) . ?
C10 H10 0.9800 . ?
C10 C11 1.5334(15) . ?
C10 C12 1.5321(16) . ?
C11 H11A 0.9600 . ?
C11 H11B 0.9600 . ?
C11 H11C 0.9600 . ?
C12 H12A 0.9600 . ?
C12 H12B 0.9600 . ?
C12 H12C 0.9600 . ?
C13 H13 0.9800 . ?
C13 C14 1.5329(16) . ?
C13 C15 1.5374(16) . ?
C14 H14A 0.9600 . ?
C14 H14B 0.9600 . ?
C14 H14C 0.9600 . ?
C15 H15A 0.9600 . ?
C15 H15B 0.9600 . ?
C15 H15C 0.9600 . ?
C16 C17 1.4018(14) . ?
C16 C21 1.3986(13) . ?
C17 C18 1.3965(14) . ?
C17 C25 1.5234(15) . ?
C18 H18 0.9300 . ?
C18 C19 1.3853(16) . ?
C19 H19 0.9300 . ?
C19 C20 1.3837(16) . ?
C20 H20 0.9300 . ?
C20 C21 1.3966(14) . ?
C21 C22 1.5169(15) . ?
C22 H22 0.9800 . ?
C22 C23 1.5312(17) . ?
C22 C24 1.5346(17) . ?
C23 H23A 0.9600 . ?
C23 H23B 0.9600 . ?
C23 H23C 0.9600 . ?
C24 H24A 0.9600 . ?
C24 H24B 0.9600 . ?
C24 H24C 0.9600 . ?
C25 H25 0.9800 . ?
C25 C26 1.5310(18) . ?
C25 C27 1.5347(18) . ?
C26 H26A 0.9600 . ?
C26 H26B 0.9600 . ?
C26 H26C 0.9600 . ?
C27 H27A 0.9600 . ?
C27 H27B 0.9600 . ?
C27 H27C 0.9600 . ?
C28 C29 1.3950(14) . ?
C28 C33 1.3949(14) . ?
C29 H29 0.9300 . ?
C29 C30 1.3922(14) . ?
C30 C31 1.3911(17) . ?
C30 C34 1.5034(16) . ?
C31 H31 0.9300 . ?
C31 C32 1.3868(17) . ?
C32 H32 0.9300 . ?
C32 C33 1.3880(15) . ?
C33 H33 0.9300 . ?
C34 H34A 0.9600 . ?
C34 H34B 0.9600 . ?
C34 H34C 0.9600 . ?
C39 C40 1.3920(17) . ?
C39 C44 1.3910(17) . ?
C39 C45 1.5004(19) . ?
C40 H40 0.9300 . ?
C40 C41 1.3888(19) . ?
C41 H41 0.9300 . ?
C41 C42 1.3840(19) . ?
C42 H42 0.9300 . ?
C42 C43 1.383(2) . ?
C43 H43 0.9300 . ?
C43 C44 1.382(2) . ?
C44 H44 0.9300 . ?
C45 H45A 0.9600 . ?
C45 H45B 0.9600 . ?
C45 H45C 0.9600 . ?

loop_
_geom_angle_atom_site_label_1
_geom_angle_atom_site_label_2
_geom_angle_atom_site_label_3
_geom_angle
_geom_angle_site_symmetry_1
_geom_angle_site_symmetry_3
_geom_angle_publ_flag
C35 Fe1 P2 89.52(3) . . ?
C35 Fe1 C36 118.62(5) . . ?
C35 Fe1 C37 118.41(5) . . ?
C36 Fe1 P2 88.01(4) . . ?
C36 Fe1 C37 122.81(5) . . ?
C37 Fe1 P2 88.70(3) . . ?
C38 Fe1 P2 177.85(4) . . ?
C38 Fe1 C35 92.60(5) . . ?
C38 Fe1 C36 91.32(5) . . ?
C38 Fe1 C37 89.95(5) . . ?
C2 P1 P2 91.17(3) . . ?
P1 P2 Fe1 124.244(14) . . ?
P1 P2 P3 108.677(15) . . ?
P3 P2 Fe1 127.068(14) . . ?
C3 P3 P2 91.03(3) . . ?
C1 N1 C2 109.65(8) . . ?
C1 N1 C4 125.49(8) . . ?
C2 N1 C4 123.33(8) . . ?
C1 N2 C3 109.59(8) . . ?
C1 N2 C16 127.15(8) . . ?
C3 N2 C16 123.10(8) . . ?
N1 C1 C28 124.39(8) . . ?
N2 C1 N1 108.10(8) . . ?
N2 C1 C28 127.49(8) . . ?
N1 C2 P1 128.69(7) . . ?
C3 C2 P1 124.84(7) . . ?
C3 C2 N1 106.44(8) . . ?
N2 C3 P3 129.64(7) . . ?
C2 C3 P3 124.18(7) . . ?
C2 C3 N2 106.19(8) . . ?
C5 C4 N1 117.07(8) . . ?
C9 C4 N1 119.50(8) . . ?
C9 C4 C5 123.41(9) . . ?
C4 C5 C10 123.34(9) . . ?
C6 C5 C4 116.99(9) . . ?
C6 C5 C10 119.60(9) . . ?
C5 C6 H6 119.5 . . ?
C7 C6 C5 121.03(10) . . ?
C7 C6 H6 119.5 . . ?
C6 C7 H7 119.8 . . ?
C8 C7 C6 120.45(10) . . ?
C8 C7 H7 119.8 . . ?
C7 C8 H8 119.4 . . ?
C7 C8 C9 121.11(10) . . ?
C9 C8 H8 119.4 . . ?
C4 C9 C13 123.11(9) . . ?
C8 C9 C4 116.93(9) . . ?
C8 C9 C13 119.95(9) . . ?
C5 C10 H10 108.0 . . ?
C5 C10 C11 109.83(9) . . ?
C5 C10 C12 111.96(9) . . ?
C11 C10 H10 108.0 . . ?
C12 C10 H10 108.0 . . ?
C12 C10 C11 110.94(9) . . ?
C10 C11 H11A 109.5 . . ?
C10 C11 H11B 109.5 . . ?
C10 C11 H11C 109.5 . . ?
H11A C11 H11B 109.5 . . ?
H11A C11 H11C 109.5 . . ?
H11B C11 H11C 109.5 . . ?
C10 C12 H12A 109.5 . . ?
C10 C12 H12B 109.5 . . ?
C10 C12 H12C 109.5 . . ?
H12A C12 H12B 109.5 . . ?
H12A C12 H12C 109.5 . . ?
H12B C12 H12C 109.5 . . ?
C9 C13 H13 108.3 . . ?
C9 C13 C14 110.39(9) . . ?
C9 C13 C15 112.42(9) . . ?
C14 C13 H13 108.3 . . ?
C14 C13 C15 109.05(9) . . ?
C15 C13 H13 108.3 . . ?
C13 C14 H14A 109.5 . . ?
C13 C14 H14B 109.5 . . ?
C13 C14 H14C 109.5 . . ?
H14A C14 H14B 109.5 . . ?
H14A C14 H14C 109.5 . . ?
H14B C14 H14C 109.5 . . ?
C13 C15 H15A 109.5 . . ?
C13 C15 H15B 109.5 . . ?
C13 C15 H15C 109.5 . . ?
H15A C15 H15B 109.5 . . ?
H15A C15 H15C 109.5 . . ?
H15B C15 H15C 109.5 . . ?
C17 C16 N2 118.62(8) . . ?
C21 C16 N2 118.05(8) . . ?
C21 C16 C17 123.23(9) . . ?
C16 C17 C25 123.50(9) . . ?
C18 C17 C16 116.81(9) . . ?
C18 C17 C25 119.68(9) . . ?
C17 C18 H18 119.3 . . ?
C19 C18 C17 121.42(10) . . ?
C19 C18 H18 119.3 . . ?
C18 C19 H19 119.9 . . ?
C20 C19 C18 120.22(10) . . ?
C20 C19 H19 119.9 . . ?
C19 C20 H20 119.5 . . ?
C19 C20 C21 120.95(10) . . ?
C21 C20 H20 119.5 . . ?
C16 C21 C22 122.93(9) . . ?
C20 C21 C16 117.37(9) . . ?
C20 C21 C22 119.69(9) . . ?
C21 C22 H22 108.0 . . ?
C21 C22 C23 110.65(9) . . ?
C21 C22 C24 110.31(10) . . ?
C23 C22 H22 108.0 . . ?
C23 C22 C24 111.82(9) . . ?
C24 C22 H22 108.0 . . ?
C22 C23 H23A 109.5 . . ?
C22 C23 H23B 109.5 . . ?
C22 C23 H23C 109.5 . . ?
H23A C23 H23B 109.5 . . ?
H23A C23 H23C 109.5 . . ?
H23B C23 H23C 109.5 . . ?
C22 C24 H24A 109.5 . . ?
C22 C24 H24B 109.5 . . ?
C22 C24 H24C 109.5 . . ?
H24A C24 H24B 109.5 . . ?
H24A C24 H24C 109.5 . . ?
H24B C24 H24C 109.5 . . ?
C17 C25 H25 108.0 . . ?
C17 C25 C26 110.56(10) . . ?
C17 C25 C27 112.31(10) . . ?
C26 C25 H25 108.0 . . ?
C26 C25 C27 109.80(10) . . ?
C27 C25 H25 108.0 . . ?
C25 C26 H26A 109.5 . . ?
C25 C26 H26B 109.5 . . ?
C25 C26 H26C 109.5 . . ?
H26A C26 H26B 109.5 . . ?
H26A C26 H26C 109.5 . . ?
H26B C26 H26C 109.5 . . ?
C25 C27 H27A 109.5 . . ?
C25 C27 H27B 109.5 . . ?
C25 C27 H27C 109.5 . . ?
H27A C27 H27B 109.5 . . ?
H27A C27 H27C 109.5 . . ?
H27B C27 H27C 109.5 . . ?
C29 C28 C1 121.39(9) . . ?
C33 C28 C1 118.98(9) . . ?
C33 C28 C29 119.61(9) . . ?
C28 C29 H29 119.6 . . ?
C30 C29 C28 120.79(10) . . ?
C30 C29 H29 119.6 . . ?
C29 C30 C34 121.02(11) . . ?
C31 C30 C29 118.76(10) . . ?
C31 C30 C34 120.17(10) . . ?
C30 C31 H31 119.5 . . ?
C32 C31 C30 120.98(10) . . ?
C32 C31 H31 119.5 . . ?
C31 C32 H32 120.0 . . ?
C31 C32 C33 120.01(10) . . ?
C33 C32 H32 120.0 . . ?
C28 C33 H33 120.1 . . ?
C32 C33 C28 119.85(10) . . ?
C32 C33 H33 120.1 . . ?
C30 C34 H34A 109.5 . . ?
C30 C34 H34B 109.5 . . ?
C30 C34 H34C 109.5 . . ?
H34A C34 H34B 109.5 . . ?
H34A C34 H34C 109.5 . . ?
H34B C34 H34C 109.5 . . ?
O1 C35 Fe1 178.59(10) . . ?
O2 C36 Fe1 178.71(11) . . ?
O3 C37 Fe1 177.29(10) . . ?
O4 C38 Fe1 178.51(11) . . ?
C40 C39 C45 121.15(12) . . ?
C44 C39 C40 118.05(12) . . ?
C44 C39 C45 120.79(12) . . ?
C39 C40 H40 119.4 . . ?
C41 C40 C39 121.13(12) . . ?
C41 C40 H40 119.4 . . ?
C40 C41 H41 120.0 . . ?
C42 C41 C40 120.00(12) . . ?
C42 C41 H41 120.0 . . ?
C41 C42 H42 120.3 . . ?
C43 C42 C41 119.32(13) . . ?
C43 C42 H42 120.3 . . ?
C42 C43 H43 119.7 . . ?
C44 C43 C42 120.59(12) . . ?
C44 C43 H43 119.7 . . ?
C39 C44 H44 119.6 . . ?
C43 C44 C39 120.89(12) . . ?
C43 C44 H44 119.6 . . ?
C39 C45 H45A 109.5 . . ?
C39 C45 H45B 109.5 . . ?
C39 C45 H45C 109.5 . . ?
H45A C45 H45B 109.5 . . ?
H45A C45 H45C 109.5 . . ?
H45B C45 H45C 109.5 . . ?

loop_
_geom_torsion_atom_site_label_1
_geom_torsion_atom_site_label_2
_geom_torsion_atom_site_label_3
_geom_torsion_atom_site_label_4
_geom_torsion
_geom_torsion_site_symmetry_1
_geom_torsion_site_symmetry_2
_geom_torsion_site_symmetry_3
_geom_torsion_site_symmetry_4
_geom_torsion_publ_flag
P1 C2 C3 P3 4.21(13) . . . . ?
P1 C2 C3 N2 -176.04(7) . . . . ?
P2 P1 C2 N1 -179.64(8) . . . . ?
P2 P1 C2 C3 -2.20(8) . . . . ?
P2 P3 C3 N2 177.13(9) . . . . ?
P2 P3 C3 C2 -3.18(8) . . . . ?
N1 C1 C28 C29 134.83(10) . . . . ?
N1 C1 C28 C33 -43.57(14) . . . . ?
N1 C2 C3 P3 -177.87(7) . . . . ?
N1 C2 C3 N2 1.88(10) . . . . ?
N1 C4 C5 C6 178.77(9) . . . . ?
N1 C4 C5 C10 -4.49(14) . . . . ?
N1 C4 C9 C8 179.19(9) . . . . ?
N1 C4 C9 C13 0.39(14) . . . . ?
N2 C1 C28 C29 -47.00(14) . . . . ?
N2 C1 C28 C33 134.60(10) . . . . ?
N2 C16 C17 C18 175.91(9) . . . . ?
N2 C16 C17 C25 -3.01(15) . . . . ?
N2 C16 C21 C20 -175.76(9) . . . . ?
N2 C16 C21 C22 4.13(14) . . . . ?
C1 N1 C2 P1 176.42(7) . . . . ?
C1 N1 C2 C3 -1.40(10) . . . . ?
C1 N1 C4 C5 -75.31(12) . . . . ?
C1 N1 C4 C9 106.26(11) . . . . ?
C1 N2 C3 P3 177.96(7) . . . . ?
C1 N2 C3 C2 -1.78(10) . . . . ?
C1 N2 C16 C17 101.83(11) . . . . ?
C1 N2 C16 C21 -81.68(12) . . . . ?
C1 C28 C29 C30 -177.22(9) . . . . ?
C1 C28 C33 C32 178.00(10) . . . . ?
C2 N1 C1 N2 0.30(10) . . . . ?
C2 N1 C1 C28 178.77(9) . . . . ?
C2 N1 C4 C5 89.08(11) . . . . ?
C2 N1 C4 C9 -89.35(11) . . . . ?
C3 N2 C1 N1 0.93(10) . . . . ?
C3 N2 C1 C28 -177.49(9) . . . . ?
C3 N2 C16 C17 -83.28(12) . . . . ?
C3 N2 C16 C21 93.20(11) . . . . ?
C4 N1 C1 N2 166.48(8) . . . . ?
C4 N1 C1 C28 -15.04(15) . . . . ?
C4 N1 C2 P1 9.87(14) . . . . ?
C4 N1 C2 C3 -167.94(8) . . . . ?
C4 C5 C6 C7 2.68(15) . . . . ?
C4 C5 C10 C11 -114.91(11) . . . . ?
C4 C5 C10 C12 121.38(11) . . . . ?
C4 C9 C13 C14 106.97(11) . . . . ?
C4 C9 C13 C15 -131.02(10) . . . . ?
C5 C4 C9 C8 0.86(15) . . . . ?
C5 C4 C9 C13 -177.93(9) . . . . ?
C5 C6 C7 C8 -0.57(17) . . . . ?
C6 C5 C10 C11 61.75(13) . . . . ?
C6 C5 C10 C12 -61.95(13) . . . . ?
C6 C7 C8 C9 -1.58(17) . . . . ?
C7 C8 C9 C4 1.42(15) . . . . ?
C7 C8 C9 C13 -179.75(10) . . . . ?
C8 C9 C13 C14 -71.79(12) . . . . ?
C8 C9 C13 C15 50.22(13) . . . . ?
C9 C4 C5 C6 -2.87(15) . . . . ?
C9 C4 C5 C10 173.87(9) . . . . ?
C10 C5 C6 C7 -174.19(10) . . . . ?
C16 N2 C1 N1 176.38(8) . . . . ?
C16 N2 C1 C28 -2.03(15) . . . . ?
C16 N2 C3 P3 2.28(14) . . . . ?
C16 N2 C3 C2 -177.45(8) . . . . ?
C16 C17 C18 C19 -0.29(16) . . . . ?
C16 C17 C25 C26 113.57(12) . . . . ?
C16 C17 C25 C27 -123.41(11) . . . . ?
C16 C21 C22 C23 -122.89(11) . . . . ?
C16 C21 C22 C24 112.86(11) . . . . ?
C17 C16 C21 C20 0.55(15) . . . . ?
C17 C16 C21 C22 -179.56(10) . . . . ?
C17 C18 C19 C20 0.76(18) . . . . ?
C18 C17 C25 C26 -65.33(13) . . . . ?
C18 C17 C25 C27 57.69(14) . . . . ?
C18 C19 C20 C21 -0.57(17) . . . . ?
C19 C20 C21 C16 -0.07(16) . . . . ?
C19 C20 C21 C22 -179.96(10) . . . . ?
C20 C21 C22 C23 56.99(13) . . . . ?
C20 C21 C22 C24 -67.26(13) . . . . ?
C21 C16 C17 C18 -0.38(15) . . . . ?
C21 C16 C17 C25 -179.30(10) . . . . ?
C25 C17 C18 C19 178.68(11) . . . . ?
C28 C29 C30 C31 -1.24(16) . . . . ?
C28 C29 C30 C34 176.54(11) . . . . ?
C29 C28 C33 C32 -0.43(15) . . . . ?
C29 C30 C31 C32 0.60(17) . . . . ?
C30 C31 C32 C33 0.12(17) . . . . ?
C31 C32 C33 C28 -0.20(17) . . . . ?
C33 C28 C29 C30 1.17(15) . . . . ?
C34 C30 C31 C32 -177.21(11) . . . . ?
C39 C40 C41 C42 0.0(2) . . . . ?
C40 C39 C44 C43 -0.33(19) . . . . ?
C40 C41 C42 C43 -0.7(2) . . . . ?
C41 C42 C43 C44 0.8(2) . . . . ?
C42 C43 C44 C39 -0.4(2) . . . . ?
C44 C39 C40 C41 0.5(2) . . . . ?
C45 C39 C40 C41 -179.38(13) . . . . ?
C45 C39 C44 C43 179.57(13) . . . . ?

_shelx_res_file                  
;
TITL rottschaefer105_a.res in P2(1)/c
    rottschaefer105.res
    created by SHELXL-2018/3 at 09:16:00 on 11-Feb-2019
REM Old TITL rottschaefer105 in P2/c
REM SHELXT solution in P2(1)/c: R1 0.079, Rweak 0.005, Alpha 0.044
REM <I/s> 2.482 for 224 systematic absences, Orientation as input
REM Formula found by SHELXT: C45 N1 O4 P3 Fe
CELL 0.71073 10.832545 24.942258 16.035212 90 96.0125 90
ZERR 4 0.00014 0.000283 0.000182 0 0.0011 0
LATT 1
SYMM -X,0.5+Y,0.5-Z
SFAC C H Fe N O P
UNIT 180 196 4 8 16 12

L.S. 11
PLAN  5
MORE -1
BOND $H
CONF
fmap 2
acta
OMIT 3 3 12
OMIT -3 9 6
OMIT -3 6 3
OMIT 0 14 7
OMIT -9 12 6
OMIT 0 18 3
OMIT 0 0 6
REM <olex2.extras>
REM <HklSrc "%.\\rottschaefer105.hkl">
REM </olex2.extras>

WGHT    0.034600    2.215600
FVAR       2.13206
FE1   3    1.011161    0.611956    0.138227    11.00000    0.01189    0.01158 =
         0.01388    0.00082    0.00238   -0.00164
P1    6    0.716484    0.529244    0.151980    11.00000    0.01166    0.01249 =
         0.01745    0.00462    0.00074   -0.00012
P2    6    0.906681    0.540520    0.179519    11.00000    0.01147    0.01218 =
         0.01629    0.00234    0.00195   -0.00133
P3    6    0.980391    0.474509    0.248143    11.00000    0.00972    0.01400 =
         0.01877    0.00306    0.00009   -0.00101
O1    5    0.778381    0.673245    0.113416    11.00000    0.01905    0.02149 =
         0.04122    0.00014    0.00306    0.00318
O2    5    1.152225    0.613555    0.304815    11.00000    0.03575    0.05017 =
         0.01955    0.00420   -0.00451   -0.01432
O3    5    1.085603    0.549118   -0.004187    11.00000    0.03099    0.03219 =
         0.02836   -0.01061    0.00920   -0.00087
O4    5    1.157230    0.701615    0.083718    11.00000    0.02514    0.02224 =
         0.04219    0.00947    0.00859   -0.00517
N1    4    0.628264    0.431250    0.215093    11.00000    0.00928    0.01078 =
         0.01367    0.00148    0.00105   -0.00059
N2    4    0.798889    0.393467    0.271152    11.00000    0.01045    0.01076 =
         0.01300    0.00198    0.00079    0.00031
C1    1    0.675218    0.387005    0.255134    11.00000    0.01111    0.01098 =
         0.01153    0.00029    0.00158    0.00023
C2    1    0.724260    0.467339    0.204453    11.00000    0.01031    0.01096 =
         0.01328    0.00121    0.00123   -0.00106
C3    1    0.833135    0.443820    0.241759    11.00000    0.01102    0.01135 =
         0.01330    0.00173    0.00172   -0.00039
C4    1    0.504781    0.436100    0.171774    11.00000    0.00946    0.01327 =
         0.01441    0.00275    0.00026   -0.00108
C5    1    0.482712    0.410930    0.093465    11.00000    0.01333    0.01467 =
         0.01409    0.00224    0.00040   -0.00162
C6    1    0.362925    0.414755    0.052546    11.00000    0.01612    0.02262 =
         0.01700    0.00391   -0.00229   -0.00397
AFIX  43
H6    2    0.343794    0.397309    0.001573    11.00000   -1.20000
AFIX   0
C7    1    0.271953    0.444148    0.086660    11.00000    0.01163    0.02810 =
         0.02295    0.00735   -0.00170   -0.00216
AFIX  43
H7    2    0.192805    0.446490    0.058191    11.00000   -1.20000
AFIX   0
C8    1    0.298054    0.470011    0.162719    11.00000    0.01124    0.02493 =
         0.02382    0.00582    0.00312    0.00311
AFIX  43
H8    2    0.236619    0.490305    0.184133    11.00000   -1.20000
AFIX   0
C9    1    0.415160    0.466175    0.207953    11.00000    0.01162    0.01530 =
         0.01740    0.00387    0.00289    0.00087
C10   1    0.583309    0.382866    0.050451    11.00000    0.01738    0.01897 =
         0.01518   -0.00132    0.00104    0.00051
AFIX  13
H10   2    0.660625    0.384515    0.088022    11.00000   -1.20000
AFIX   0
C11   1    0.604170    0.412512   -0.030669    11.00000    0.02406    0.02981 =
         0.02108    0.00294    0.00811    0.00044
AFIX 137
H11A  2    0.529853    0.410937   -0.068872    11.00000   -1.50000
H11B  2    0.671064    0.395882   -0.055857    11.00000   -1.50000
H11C  2    0.624652    0.449277   -0.018062    11.00000   -1.50000
AFIX   0
C12   1    0.552503    0.323714    0.032924    11.00000    0.03673    0.01959 =
         0.02758   -0.00340    0.00490    0.00040
AFIX 137
H12A  2    0.544765    0.305513    0.084871    11.00000   -1.50000
H12B  2    0.617744    0.307487    0.005510    11.00000   -1.50000
H12C  2    0.475697    0.321079   -0.002591    11.00000   -1.50000
AFIX   0
C13   1    0.440984    0.494832    0.291478    11.00000    0.01645    0.01855 =
         0.01971   -0.00038    0.00456    0.00381
AFIX  13
H13   2    0.521281    0.482436    0.318448    11.00000   -1.20000
AFIX   0
C14   1    0.448869    0.555527    0.277995    11.00000    0.02437    0.01855 =
         0.03308   -0.00258    0.00802    0.00142
AFIX 137
H14A  2    0.516211    0.563320    0.245472    11.00000   -1.50000
H14B  2    0.462843    0.573185    0.331345    11.00000   -1.50000
H14C  2    0.372492    0.568087    0.248725    11.00000   -1.50000
AFIX   0
C15   1    0.341628    0.483217    0.350858    11.00000    0.02753    0.02528 =
         0.02431    0.00067    0.01178    0.00469
AFIX 137
H15A  2    0.264860    0.499838    0.329431    11.00000   -1.50000
H15B  2    0.368190    0.497371    0.405474    11.00000   -1.50000
H15C  2    0.329792    0.445191    0.354748    11.00000   -1.50000
AFIX   0
C16   1    0.885782    0.357391    0.316992    11.00000    0.01099    0.01152 =
         0.01368    0.00237   -0.00021    0.00040
C17   1    0.958645    0.323948    0.271747    11.00000    0.01484    0.01423 =
         0.01647    0.00092    0.00130    0.00293
C18   1    1.047057    0.292288    0.318388    11.00000    0.01784    0.01794 =
         0.02335    0.00107    0.00133    0.00630
AFIX  43
H18   2    1.096893    0.269466    0.290569    11.00000   -1.20000
AFIX   0
C19   1    1.062130    0.294145    0.405203    11.00000    0.01947    0.01864 =
         0.02353    0.00434   -0.00397    0.00483
AFIX  43
H19   2    1.122297    0.273000    0.434915    11.00000   -1.20000
AFIX   0
C20   1    0.987955    0.327358    0.447854    11.00000    0.02199    0.01840 =
         0.01608    0.00357   -0.00343    0.00215
AFIX  43
H20   2    0.998336    0.328063    0.506155    11.00000   -1.20000
AFIX   0
C21   1    0.897722    0.359835    0.404603    11.00000    0.01524    0.01414 =
         0.01435    0.00145    0.00033    0.00018
C22   1    0.817925    0.395844    0.453160    11.00000    0.02233    0.02291 =
         0.01383   -0.00017    0.00192    0.00488
AFIX  13
H22   2    0.765905    0.417724    0.412663    11.00000   -1.20000
AFIX   0
C23   1    0.899006    0.433749    0.510612    11.00000    0.03482    0.02135 =
         0.01973   -0.00389    0.00441   -0.00001
AFIX 137
H23A  2    0.951608    0.413143    0.550500    11.00000   -1.50000
H23B  2    0.846960    0.456766    0.539790    11.00000   -1.50000
H23C  2    0.949285    0.455104    0.477566    11.00000   -1.50000
AFIX   0
C24   1    0.731918    0.362000    0.502289    11.00000    0.02447    0.04297 =
         0.01869   -0.00309    0.00542   -0.00492
AFIX 137
H24A  2    0.682369    0.338926    0.464317    11.00000   -1.50000
H24B  2    0.678659    0.385231    0.530116    11.00000   -1.50000
H24C  2    0.780923    0.340672    0.543169    11.00000   -1.50000
AFIX   0
C25   1    0.947104    0.321537    0.176318    11.00000    0.02557    0.02410 =
         0.01619   -0.00034    0.00346    0.00987
AFIX  13
H25   2    0.877684    0.344585    0.154833    11.00000   -1.20000
AFIX   0
C26   1    1.064978    0.343086    0.143177    11.00000    0.04567    0.02376 =
         0.02863    0.00189    0.01882    0.00262
AFIX 137
H26A  2    1.079253    0.379296    0.162076    11.00000   -1.50000
H26B  2    1.055157    0.342319    0.082991    11.00000   -1.50000
H26C  2    1.134437    0.321157    0.163684    11.00000   -1.50000
AFIX   0
C27   1    0.920159    0.264609    0.142924    11.00000    0.02731    0.03504 =
         0.02470   -0.01066    0.00525    0.00118
AFIX 137
H27A  2    0.988402    0.241534    0.161676    11.00000   -1.50000
H27B  2    0.909436    0.265274    0.082741    11.00000   -1.50000
H27C  2    0.845783    0.251410    0.163466    11.00000   -1.50000
AFIX   0
C28   1    0.600719    0.341396    0.278054    11.00000    0.01289    0.01217 =
         0.01295    0.00173    0.00045   -0.00148
C29   1    0.636616    0.288729    0.263987    11.00000    0.01565    0.01340 =
         0.02074    0.00116    0.00133   -0.00007
AFIX  43
H29   2    0.711145    0.282222    0.241800    11.00000   -1.20000
AFIX   0
C30   1    0.562198    0.245793    0.282769    11.00000    0.02166    0.01289 =
         0.02401    0.00319   -0.00187   -0.00253
C31   1    0.452239    0.256285    0.317444    11.00000    0.02247    0.01891 =
         0.02331    0.00540    0.00175   -0.00842
AFIX  43
H31   2    0.402178    0.227900    0.330730    11.00000   -1.20000
AFIX   0
C32   1    0.416167    0.308444    0.332492    11.00000    0.01833    0.02380 =
         0.02195    0.00308    0.00728   -0.00493
AFIX  43
H32   2    0.342472    0.314828    0.355804    11.00000   -1.20000
AFIX   0
C33   1    0.490042    0.351121    0.312764    11.00000    0.01705    0.01561 =
         0.01902    0.00084    0.00535   -0.00169
AFIX  43
H33   2    0.465806    0.386119    0.322665    11.00000   -1.20000
AFIX   0
C34   1    0.596831    0.189131    0.263285    11.00000    0.03309    0.01232 =
         0.04658    0.00174    0.00046   -0.00138
AFIX 137
H34A  2    0.534861    0.174214    0.222671    11.00000   -1.50000
H34B  2    0.601969    0.168070    0.313639    11.00000   -1.50000
H34C  2    0.675775    0.188928    0.241102    11.00000   -1.50000
AFIX   0
C35   1    0.868517    0.648706    0.123150    11.00000    0.01746    0.01437 =
         0.02234    0.00035    0.00376   -0.00261
C36   1    1.097132    0.612309    0.239991    11.00000    0.02032    0.02229 =
         0.01910    0.00214    0.00283   -0.00594
C37   1    1.056452    0.572339    0.052044    11.00000    0.01674    0.01779 =
         0.02119   -0.00037    0.00265   -0.00251
C38   1    1.099078    0.667086    0.105316    11.00000    0.01662    0.01768 =
         0.02168    0.00212    0.00343   -0.00016

C39   1    0.282617    0.387976    0.590234    11.00000    0.02396    0.02632 =
         0.02068   -0.00110    0.00129   -0.00025
C40   1    0.361420    0.361168    0.541089    11.00000    0.03220    0.03004 =
         0.02244    0.00425    0.00964    0.00169
AFIX  43
H40   2    0.400965    0.380260    0.501745    11.00000   -1.20000
AFIX   0
C41   1    0.381999    0.306398    0.549804    11.00000    0.03696    0.03091 =
         0.02441    0.00093    0.00886    0.00594
AFIX  43
H41   2    0.434909    0.289119    0.516430    11.00000   -1.20000
AFIX   0
C42   1    0.323764    0.277533    0.608158    11.00000    0.03547    0.02605 =
         0.02991    0.00337    0.00218   -0.00203
AFIX  43
H42   2    0.336573    0.240788    0.613849    11.00000   -1.20000
AFIX   0
C43   1    0.246329    0.303889    0.657918    11.00000    0.02825    0.03687 =
         0.02894    0.00506    0.00671   -0.00916
AFIX  43
H43   2    0.207813    0.284783    0.697747    11.00000   -1.20000
AFIX   0
C44   1    0.225666    0.358379    0.648986    11.00000    0.02333    0.03738 =
         0.02351   -0.00177    0.00661   -0.00207
AFIX  43
H44   2    0.172974    0.375479    0.682714    11.00000   -1.20000
AFIX   0
C45   1    0.259350    0.447041    0.580244    11.00000    0.04087    0.02858 =
         0.03905    0.00138    0.00662    0.00591
AFIX 137
H45A  2    0.194665    0.453011    0.535549    11.00000   -1.50000
H45B  2    0.333959    0.464526    0.567303    11.00000   -1.50000
H45C  2    0.234537    0.461378    0.631488    11.00000   -1.50000
AFIX   0
HKLF 4


REM  rottschaefer105_a.res in P2(1)/c
REM wR2 = 0.0827, GooF = S = 1.039, Restrained GooF = 1.039 for all data
REM R1 = 0.0311 for 13655 Fo > 4sig(Fo) and 0.0386 for all 15612 data
REM 506 parameters refined using 0 restraints

END

WGHT      0.0345      2.2040

REM Highest difference peak  0.545,  deepest hole -0.408,  1-sigma level  0.057
Q1    1   0.7813  0.4569  0.2222  11.00000  0.05    0.54
Q2    1   0.5045  0.2498  0.2963  11.00000  0.05    0.50
Q3    1   0.8936  0.3575  0.3600  11.00000  0.05    0.49
Q4    1   0.9250  0.3423  0.2949  11.00000  0.05    0.49
Q5    1   0.7223  0.4929  0.1837  11.00000  0.05    0.47
;
_shelx_res_checksum              28337
_olex2_date_sample_data_collection 2019-02-08
_olex2_submission_special_instructions 'No special instructions were received'
_oxdiff_exptl_absorpt_empirical_details 
;
Empirical correction (ABSPACK) includes:
- Absorption correction using spherical harmonics
- Frame scaling
- Detector area scaling
;
_oxdiff_exptl_absorpt_empirical_full_max 1.251
_oxdiff_exptl_absorpt_empirical_full_min 0.893
####################################################################### 
# 
# This file contains crystal structure data downloaded from the 
# Cambridge Structural Database (CSD) hosted by the Cambridge 
# Crystallographic Data Centre (CCDC).
# 
# Full information about CCDC data access policies and citation 
# guidelines are available at http://www.ccdc.cam.ac.uk/access/V1 
# 
# Audit and citation data items may have been added by the CCDC. 
# Please retain this information to preserve the provenance of 
# this file and to allow appropriate attribution of the data. 
# 
#######################################################################

data_compound5d
_database_code_depnum_ccdc_archive 'CCDC 1939615'
loop_
_audit_author_name
_audit_author_address
'Hans Georg Stammler'
;University of Bielefeld
Germany
;
_audit_update_record             
;
2019-07-10 deposited with the CCDC.	2019-10-18 downloaded from the CCDC.
;


_audit_creation_date             2019-06-27
_audit_creation_method           
;
Olex2 1.3-ac4
(compiled 2019.04.23 svn.r3594 for Rigaku Oxford Diffraction, GUI svn.r5739)
;
_shelx_SHELXL_version_number     2018/3
loop_
_audit_author_email
dennis.rottschaefer@uni-bielefeld.de
beate.neumann@uni-bielefeld.de
_chemical_name_common            ?
_chemical_name_systematic        ?
_chemical_formula_moiety         'C40 H44 N3 O5 P3 W, 1.5(C7 H8)'
_chemical_formula_sum            'C50.50 H56 N3 O5 P3 W'
_chemical_formula_weight         1061.74
_chemical_melting_point          ?
_chemical_oxdiff_formula         'C34 H44 N3 O5 P3 W'
loop_
_atom_type_symbol
_atom_type_description
_atom_type_scat_dispersion_real
_atom_type_scat_dispersion_imag
_atom_type_scat_source
C C 0.0181 0.0091 'International Tables Vol C Tables 4.2.6.8 and 6.1.1.4'
H H 0.0000 0.0000 'International Tables Vol C Tables 4.2.6.8 and 6.1.1.4'
N N 0.0311 0.0180 'International Tables Vol C Tables 4.2.6.8 and 6.1.1.4'
O O 0.0492 0.0322 'International Tables Vol C Tables 4.2.6.8 and 6.1.1.4'
P P 0.2955 0.4335 'International Tables Vol C Tables 4.2.6.8 and 6.1.1.4'
W W -5.4734 5.5774 'International Tables Vol C Tables 4.2.6.8 and 6.1.1.4'

_shelx_space_group_comment       
;
The symmetry employed for this shelxl refinement is uniquely defined
by the following loop, which should always be used as a source of
symmetry information in preference to the above space-group names.
They are only intended as comments.
;
_space_group_crystal_system      triclinic
_space_group_IT_number           2
_space_group_name_H-M_alt        'P -1'
_space_group_name_Hall           '-P 1'
loop_
_space_group_symop_operation_xyz
'x, y, z'
'-x, -y, -z'

_cell_length_a                   12.0860(2)
_cell_length_b                   13.1486(2)
_cell_length_c                   16.9350(2)
_cell_angle_alpha                106.1610(10)
_cell_angle_beta                 98.4870(10)
_cell_angle_gamma                100.5390(10)
_cell_volume                     2484.47(7)
_cell_formula_units_Z            2
_cell_measurement_reflns_used    58491
_cell_measurement_temperature    100.00(10)
_cell_measurement_theta_max      76.3490
_cell_measurement_theta_min      2.7300
_shelx_estimated_absorpt_T_max   ?
_shelx_estimated_absorpt_T_min   ?
_exptl_absorpt_coefficient_mu    5.599
_exptl_absorpt_correction_T_max  0.529
_exptl_absorpt_correction_T_min  0.116
_exptl_absorpt_correction_type   gaussian
_exptl_absorpt_process_details   
;
CrysAlisPro 1.171.40.54a (Rigaku Oxford Diffraction, 2019)
Numerical absorption correction based on gaussian integration over
			a multifaceted crystal model
Empirical absorption correction using spherical harmonics,
 implemented in SCALE3 ABSPACK scaling algorithm.
;
_exptl_absorpt_special_details   ?
_exptl_crystal_colour            'clear yellow'
_exptl_crystal_colour_lustre     clear
_exptl_crystal_colour_primary    yellow
_exptl_crystal_density_diffrn    1.419
_exptl_crystal_density_meas      ?
_exptl_crystal_density_method    ?
_exptl_crystal_description       block
_exptl_crystal_F_000             1078
loop_
_exptl_crystal_face_index_h
_exptl_crystal_face_index_k
_exptl_crystal_face_index_l
_exptl_crystal_face_perp_dist
0 0 1 0.0345
1 1 -1 0.0858
0 0 -1 0.0394
0 -1 -1 0.0755
-1 -1 1 0.0742
-1 1 0 0.0726
1 -1 0 0.0643

_exptl_crystal_size_max          0.181
_exptl_crystal_size_mid          0.137
_exptl_crystal_size_min          0.074
loop_
_exptl_oxdiff_crystal_face_indexfrac_h
_exptl_oxdiff_crystal_face_indexfrac_k
_exptl_oxdiff_crystal_face_indexfrac_l
_exptl_oxdiff_crystal_face_x
_exptl_oxdiff_crystal_face_y
_exptl_oxdiff_crystal_face_z
0.0001 0.0001 0.9996 0.0084 0.0964 0.0049
0.9995 0.9996 -0.9998 -0.0065 -0.0193 -0.1926
-0.0001 -0.0001 -0.9996 -0.0084 -0.0964 -0.0049
-0.0000 -1.0000 -0.9995 0.0690 -0.1471 0.0798
-0.9995 -0.9996 0.9998 0.0065 0.0193 0.1926
-0.9997 1.0000 0.0001 -0.1567 0.0244 0.0181
0.9997 -1.0000 -0.0001 0.1567 -0.0244 -0.0181

_exptl_transmission_factor_max   ?
_exptl_transmission_factor_min   ?
_diffrn_reflns_av_R_equivalents  0.0474
_diffrn_reflns_av_unetI/netI     0.0201
_diffrn_reflns_Laue_measured_fraction_full 1.000
_diffrn_reflns_Laue_measured_fraction_max 0.993
_diffrn_reflns_limit_h_max       15
_diffrn_reflns_limit_h_min       -15
_diffrn_reflns_limit_k_max       16
_diffrn_reflns_limit_k_min       -16
_diffrn_reflns_limit_l_max       21
_diffrn_reflns_limit_l_min       -21
_diffrn_reflns_number            92149
_diffrn_reflns_point_group_measured_fraction_full 1.000
_diffrn_reflns_point_group_measured_fraction_max 0.993
_diffrn_reflns_theta_full        67.684
_diffrn_reflns_theta_max         76.490
_diffrn_reflns_theta_min         2.779
_diffrn_ambient_environment      N~2~
_diffrn_ambient_temperature      100.00(10)
_diffrn_detector                 'CCD plate'
_diffrn_detector_area_resol_mean 5.3114
_diffrn_detector_type            Atlas
_diffrn_measured_fraction_theta_full 1.000
_diffrn_measured_fraction_theta_max 0.993
_diffrn_measurement_details      
;
List of Runs (angles in degrees, time in seconds):

  # Type    Start    End  Width  t~exp~   \w     \q     \k     \f   Frames
#--------------------------------------------------------------------------
  1  \w   -116.00  -5.00   1.00    2.00    --  -38.50 -19.00   0.00  111
  2  \w    -64.00  30.00   1.00    2.00    --  -38.50  57.00   0.00   94
  3  \w    -59.00  33.00   1.00    2.00    --  -38.50  38.00 120.00   92
  4  \w     22.00 114.00   1.00    2.00    --   42.89  38.00 -30.00   92
  5  \w     13.00 114.00   1.00    2.00    --   42.89  77.00  60.00  101
  6  \w     13.00 114.00   1.00    2.00    --   42.89  77.00 120.00  101
  7  \w     22.00 114.00   1.00    2.00    --   42.89  38.00 150.00   92
  8  \w      1.00  82.00   1.00    2.00    --   42.89 -99.00  90.00   81
  9  \w     18.00 111.00   1.00    2.00    --   42.89  57.00-150.00   93
 10  \w     13.00 114.00   1.00    2.00    --   42.89  77.00 -30.00  101
 11  \w     13.00 114.00   1.00    2.00    --   42.89  77.00-150.00  101
 12  \w     13.00 114.00   1.00    2.00    --   42.89  77.00 -90.00  101
 13  \w    -26.00  68.00   1.00    2.00    --   42.89 -57.00-180.00   94
 14  \w     41.00 118.00   1.00    8.00    --  111.00-125.00 -90.00   77
 15  \w     89.00 178.00   1.00    8.00    --  111.00  45.00 -60.00   89
 16  \w     85.00 178.00   1.00    8.00    --  111.00  61.00 -60.00   93
 17  \w     81.00 178.00   1.00    8.00    --  111.00  77.00 150.00   97
 18  \w     83.00 178.00   1.00    8.00    --  111.00  70.00  16.73   95
 19  \w     85.00 178.00   1.00    8.00    --  111.00  61.00-120.00   93
 20  \w     81.00 178.00   1.00    8.00    --  111.00  77.00  30.00   97
 21  \w     81.00 178.00   1.00    8.00    --  111.00  77.00-120.00   97
 22  \w     81.00 178.00   1.00    8.00    --  111.00  77.00  60.00   97
 23  \w     81.00 178.00   1.00    8.00    --  111.00  77.00 -60.00   97
 24  \w     81.00 178.00   1.00    8.00    --  111.00  77.00 -90.00   97
 25  \w     85.00 178.00   1.00    8.00    --  111.00  61.00  90.00   93
 26  \w     85.00 178.00   1.00    8.00    --  111.00  61.00-180.00   93
 27  \w     85.00 178.00   1.00    8.00    --  111.00  61.00 -90.00   93
 28  \w     81.00 178.00   1.00    8.00    --  111.00  77.00   0.00   97
 29  \w     85.00 178.00   1.00    8.00    --  111.00  61.00 120.00   93
 30  \w     94.00 178.00   1.00    8.00    --  111.00 125.00 -60.00   84
 31  \w     81.00 178.00   1.00    8.00    --  111.00  77.00 120.00   97
 32  \w     85.00 178.00   1.00    8.00    --  111.00  61.00-150.00   93
 33  \w     41.00 118.00   1.00    8.00    --  111.00-125.00 -60.00   77
 34  \w     31.00 110.00   1.00    8.00    --  111.00 -94.00  90.00   79
 35  \w     85.00 178.00   1.00    8.00    --  111.00  61.00   0.00   93
 36  \w     81.00 178.00   1.00    8.00    --  111.00  77.00-150.00   97
 37  \w     41.00 118.00   1.00    8.00    --  111.00-125.00  60.00   77
 38  \w     85.00 178.00   1.00    8.00    --  111.00  61.00  60.00   93
 39  \w     94.00 178.00   1.00    8.00    --  111.00 125.00 -30.00   84
 40  \w     89.00 178.00   1.00    8.00    --  111.00  45.00  30.00   89
 41  \w     89.00 178.00   1.00    8.00    --  111.00  45.00  60.00   89
 42  \w     81.00 178.00   1.00    8.00    --  111.00  77.00 -30.00   97
 43  \w     85.00 178.00   1.00    8.00    --  111.00  61.00 -30.00   93
 44  \w     85.00 178.00   1.00    8.00    --  111.00  61.00 150.00   93
 45  \w     81.00 178.00   1.00    8.00    --  111.00  77.00-180.00   97
 46  \w     41.00 118.00   1.00    8.00    --  111.00-125.00-180.00   77
 47  \w     81.00 178.00   1.00    8.00    --  111.00  77.00  90.00   97
 48  \w     89.00 178.00   1.00    8.00    --  111.00  45.00 150.00   89
 49  \w     40.00 141.00   1.00    8.00    --  111.00 -77.00 -60.00  101
 50  \w     41.00 118.00   1.00    8.00    --  111.00-125.00 -30.00   77
 51  \w     31.00 110.00   1.00    8.00    --  111.00 -94.00  60.00   79
 52  \w     88.00 178.00   1.00    8.00    --  111.00  47.00 110.31   90
 53  \w   -107.00 -13.00   1.00    2.00    --  -38.50 -57.00 -60.00   94
 54  \w     13.00 114.00   1.00    2.00    --   42.89  77.00  30.00  101
 55  \w     18.00 111.00   1.00    2.00    --   42.89  57.00-120.00   93
 56  \w     22.00 114.00   1.00    2.00    --   42.89  38.00   0.00   92
 57  \w     22.00 114.00   1.00    2.00    --   42.89  38.00  30.00   92
 58  \w     22.00 114.00   1.00    2.00    --   42.89  38.00  90.00   92
 59  \w     22.00 114.00   1.00    2.00    --   42.89  38.00 -90.00   92
 60  \w     18.00 111.00   1.00    2.00    --   42.89  57.00 -30.00   93
 61  \w     18.00 111.00   1.00    2.00    --   42.89  57.00  90.00   93
 62  \w     18.00 111.00   1.00    2.00    --   42.89  57.00 120.00   93
 63  \w     23.00  97.00   1.00    2.00    --   42.89-125.00 -60.00   74
;
_diffrn_measurement_device       'four-circle diffractometer'
_diffrn_measurement_device_type  'SuperNova, Dual, Cu at home/near, Atlas'
_diffrn_measurement_method       '\w scans'
_diffrn_orient_matrix_type       
'CrysAlisPro convention (1999,Acta A55,543-557)'
_diffrn_orient_matrix_UB_11      0.0793185000
_diffrn_orient_matrix_UB_12      -0.0774299000
_diffrn_orient_matrix_UB_13      0.0084192000
_diffrn_orient_matrix_UB_21      0.0263964000
_diffrn_orient_matrix_UB_22      0.0507515000
_diffrn_orient_matrix_UB_23      0.0963820000
_diffrn_orient_matrix_UB_31      -0.1029510000
_diffrn_orient_matrix_UB_32      -0.0847676000
_diffrn_orient_matrix_UB_33      0.0049677000
_diffrn_oxdiff_digest_frames     
;
01f812d98aa51174b5998ca4360e2754df05809a99c
;
_diffrn_oxdiff_digest_hkl        
;
01435365d267d9ddcd7bc7eac9a3e0977f7262
;
_diffrn_radiation_monochromator  mirror
_diffrn_radiation_probe          x-ray
_diffrn_radiation_type           'Cu K\a'
_diffrn_radiation_wavelength     1.54184
_diffrn_source                   'micro-focus sealed X-ray tube'
_diffrn_source_type              'SuperNova (Cu) X-ray Source'
_reflns_Friedel_coverage         0.000
_reflns_Friedel_fraction_full    .
_reflns_Friedel_fraction_max     .
_reflns_number_gt                9927
_reflns_number_total             10372
_reflns_odcompleteness_completeness 99.86
_reflns_odcompleteness_iscentric 1
_reflns_odcompleteness_theta     74.33
_reflns_special_details          
;
 Reflections were merged by SHELXL according to the crystal
 class for the calculation of statistics and refinement.
 
 _reflns_Friedel_fraction is defined as the number of unique
 Friedel pairs measured divided by the number that would be
 possible theoretically, ignoring centric projections and
 systematic absences.
;
_reflns_threshold_expression     'I > 2\s(I)'
_computing_cell_refinement       'CrysAlisPro 1.171.40.54a (Rigaku OD, 2019)'
_computing_data_collection       'CrysAlisPro 1.171.40.54a (Rigaku OD, 2019)'
_computing_data_reduction        'CrysAlisPro 1.171.40.54a (Rigaku OD, 2019)'
_computing_molecular_graphics    'Olex2 (Dolomanov et al., 2009)'
_computing_publication_material  'Olex2 (Dolomanov et al., 2009)'
_computing_structure_refinement  'ShelXL (Sheldrick, 2015)'
_computing_structure_solution    'ShelXT (Sheldrick, 2015)'
_refine_diff_density_max         3.385
_refine_diff_density_min         -1.106
_refine_diff_density_rms         0.108
_refine_ls_extinction_coef       .
_refine_ls_extinction_method     none
_refine_ls_goodness_of_fit_ref   1.078
_refine_ls_hydrogen_treatment    constr
_refine_ls_matrix_type           full
_refine_ls_number_parameters     664
_refine_ls_number_reflns         10372
_refine_ls_number_restraints     0
_refine_ls_R_factor_all          0.0416
_refine_ls_R_factor_gt           0.0403
_refine_ls_restrained_S_all      1.078
_refine_ls_shift/su_max          0.001
_refine_ls_shift/su_mean         0.000
_refine_ls_structure_factor_coef Fsqd
_refine_ls_weighting_details     
'w=1/[\s^2^(Fo^2^)+(0.0638P)^2^+4.7652P] where P=(Fo^2^+2Fc^2^)/3'
_refine_ls_weighting_scheme      calc
_refine_ls_wR_factor_gt          0.1108
_refine_ls_wR_factor_ref         0.1120
_refine_special_details          
'Disorder of C29, C30, C32, C33, C34, and C35 over two sites (52:48). Disorder of a half toluene on an inversion center.'
_olex2_refinement_description    
;
1. Fixed Uiso
 At 1.2 times of:
  All C(H) groups
 At 1.5 times of:
  All C(H,H,H) groups
2. Others
 Sof(C29B)=Sof(H29B)=Sof(C30B)=Sof(H30B)=Sof(C32B)=Sof(H32B)=Sof(C33B)=
 Sof(H33B)=Sof(C34B)=Sof(H34D)=Sof(H34E)=Sof(H34F)=Sof(C35B)=Sof(H35D)=
 Sof(H35E)=Sof(H35F)=1-FVAR(1)
 Sof(C29)=Sof(H29)=Sof(C30)=Sof(H30)=Sof(C32)=Sof(H32)=Sof(C33)=Sof(H33)=
 Sof(C34)=Sof(H34A)=Sof(H34B)=Sof(H34C)=Sof(C35)=Sof(H35A)=Sof(H35B)=Sof(H35C)=
 FVAR(1)
 Fixed Sof: C48(0.5) H48(0.5) C49(0.5) H49(0.5) C50(0.5) H50(0.5) C51(0.5)
 H51(0.5) C52(0.5) H52(0.5) C53(0.5) C54(0.5) H54A(0.5) H54B(0.5) H54C(0.5)
3.a Ternary CH refined with riding coordinates:
 C10(H10), C13(H13), C22(H22), C25(H25)
3.b Aromatic/amide H refined with riding coordinates:
 C6(H6), C7(H7), C8(H8), C18(H18), C19(H19), C20(H20), C29(H29), C29B(H29B),
 C30(H30), C30B(H30B), C32(H32), C32B(H32B), C33(H33), C33B(H33B), C41(H41),
 C42(H42), C43(H43), C44(H44), C45(H45), C48(H48), C49(H49), C50(H50), C51(H51),
  C52(H52)
3.c Idealised Me refined as rotating group:
 C11(H11A,H11B,H11C), C12(H12A,H12B,H12C), C14(H14A,H14B,H14C), C15(H15A,H15B,
 H15C), C23(H23A,H23B,H23C), C24(H24A,H24B,H24C), C26(H26A,H26B,H26C), C27(H27A,
 H27B,H27C), C34(H34A,H34B,H34C), C34B(H34D,H34E,H34F), C35(H35A,H35B,H35C),
 C35B(H35D,H35E,H35F), C47(H47A,H47B,H47C), C54(H54A,H54B,H54C)
;
_atom_sites_solution_hydrogens   geom
_atom_sites_solution_primary     dual
_atom_sites_solution_secondary   ?
loop_
_atom_site_label
_atom_site_type_symbol
_atom_site_fract_x
_atom_site_fract_y
_atom_site_fract_z
_atom_site_U_iso_or_equiv
_atom_site_adp_type
_atom_site_occupancy
_atom_site_site_symmetry_order
_atom_site_calc_flag
_atom_site_refinement_flags_posn
_atom_site_refinement_flags_adp
_atom_site_refinement_flags_occupancy
_atom_site_disorder_assembly
_atom_site_disorder_group
W1 W 0.83308(2) 0.86708(2) 0.81039(2) 0.03454(7) Uani 1 1 d . . . . .
P1 P 0.81907(8) 0.66677(7) 0.57539(5) 0.03061(18) Uani 1 1 d . . . . .
P2 P 0.79686(8) 0.81237(7) 0.65380(5) 0.02895(17) Uani 1 1 d . . . . .
P3 P 0.72986(7) 0.89568(7) 0.57655(5) 0.02902(17) Uani 1 1 d . . . . .
O1 O 0.7970(3) 0.6147(3) 0.7917(2) 0.0516(7) Uani 1 1 d . . . . .
O2 O 1.1000(3) 0.8739(3) 0.8252(2) 0.0577(9) Uani 1 1 d . . . . .
O3 O 0.8706(4) 0.9303(4) 1.0073(2) 0.0694(10) Uani 1 1 d . . . . .
O4 O 0.8770(6) 1.1138(3) 0.8120(4) 0.103(2) Uani 1 1 d . . . . .
O5 O 0.5662(3) 0.8567(3) 0.7964(2) 0.0498(7) Uani 1 1 d . . . . .
N1 N 0.7560(2) 0.6385(2) 0.40026(18) 0.0283(6) Uani 1 1 d . . . . .
N2 N 0.6986(2) 0.7858(2) 0.40015(17) 0.0261(5) Uani 1 1 d . . . . .
N3 N 0.6464(3) 0.5602(4) -0.0077(2) 0.0512(9) Uani 1 1 d . . . . .
C1 C 0.7140(3) 0.6916(3) 0.3488(2) 0.0279(6) Uani 1 1 d . . . . .
C2 C 0.7681(3) 0.6984(3) 0.4847(2) 0.0262(6) Uani 1 1 d . . . . .
C3 C 0.7309(3) 0.7922(3) 0.4848(2) 0.0253(6) Uani 1 1 d . . . . .
C4 C 0.7830(3) 0.5330(3) 0.3759(2) 0.0307(7) Uani 1 1 d . . . . .
C5 C 0.6957(3) 0.4416(3) 0.3643(3) 0.0361(8) Uani 1 1 d . . . . .
C6 C 0.7203(4) 0.3401(3) 0.3318(3) 0.0472(10) Uani 1 1 d . . . . .
H6 H 0.663747 0.276805 0.321169 0.057 Uiso 1 1 calc R . . . .
C7 C 0.8277(4) 0.3329(4) 0.3152(3) 0.0560(12) Uani 1 1 d . . . . .
H7 H 0.841692 0.264791 0.291710 0.067 Uiso 1 1 calc R . . . .
C8 C 0.9135(4) 0.4245(4) 0.3329(4) 0.0614(14) Uani 1 1 d . . . . .
H8 H 0.985918 0.417533 0.323232 0.074 Uiso 1 1 calc R . . . .
C9 C 0.8948(4) 0.5280(4) 0.3652(3) 0.0459(10) Uani 1 1 d . . . . .
C10 C 0.5789(3) 0.4509(3) 0.3835(4) 0.0504(11) Uani 1 1 d . . . . .
H10 H 0.587909 0.525195 0.420703 0.061 Uiso 1 1 calc R . . . .
C11 C 0.5374(4) 0.3735(4) 0.4308(4) 0.0635(14) Uani 1 1 d . . . . .
H11A H 0.521182 0.299672 0.394402 0.095 Uiso 1 1 calc GR . . . .
H11B H 0.468726 0.388444 0.448803 0.095 Uiso 1 1 calc GR . . . .
H11C H 0.596066 0.383433 0.478962 0.095 Uiso 1 1 calc GR . . . .
C12 C 0.4895(4) 0.4352(5) 0.3054(5) 0.087(2) Uani 1 1 d . . . . .
H12A H 0.513449 0.490215 0.280227 0.131 Uiso 1 1 calc GR . . . .
H12B H 0.416906 0.440846 0.320652 0.131 Uiso 1 1 calc GR . . . .
H12C H 0.481559 0.364486 0.266032 0.131 Uiso 1 1 calc GR . . . .
C13 C 0.9916(4) 0.6289(4) 0.3874(4) 0.0654(16) Uani 1 1 d . . . . .
H13 H 0.960616 0.691692 0.411686 0.079 Uiso 1 1 calc R . . . .
C14 C 1.0887(4) 0.6270(5) 0.4546(5) 0.083(2) Uani 1 1 d . . . . .
H14A H 1.058411 0.615930 0.501626 0.125 Uiso 1 1 calc GR . . . .
H14B H 1.144913 0.695198 0.472651 0.125 Uiso 1 1 calc GR . . . .
H14C H 1.124139 0.568837 0.431925 0.125 Uiso 1 1 calc GR . . . .
C15 C 1.0317(8) 0.6442(7) 0.3077(6) 0.121(4) Uani 1 1 d . . . . .
H15A H 1.063430 0.584266 0.282464 0.181 Uiso 1 1 calc GR . . . .
H15B H 1.089356 0.711060 0.323071 0.181 Uiso 1 1 calc GR . . . .
H15C H 0.967208 0.646621 0.268348 0.181 Uiso 1 1 calc GR . . . .
C16 C 0.6540(3) 0.8714(3) 0.3779(2) 0.0298(7) Uani 1 1 d . . . . .
C17 C 0.7321(4) 0.9613(4) 0.3735(3) 0.0459(10) Uani 1 1 d . . . . .
C18 C 0.6877(5) 1.0424(5) 0.3525(4) 0.0626(14) Uani 1 1 d . . . . .
H18 H 0.737321 1.102633 0.348078 0.075 Uiso 1 1 calc R . . . .
C19 C 0.5698(4) 1.0350(4) 0.3381(3) 0.0553(12) Uani 1 1 d . . . . .
H19 H 0.541049 1.089898 0.323702 0.066 Uiso 1 1 calc R . . . .
C20 C 0.4956(3) 0.9467(4) 0.3451(3) 0.0438(9) Uani 1 1 d . . . . .
H20 H 0.416920 0.942946 0.335464 0.053 Uiso 1 1 calc R . . . .
C21 C 0.5354(3) 0.8632(3) 0.3661(2) 0.0340(7) Uani 1 1 d . . . . .
C22 C 0.8612(4) 0.9701(5) 0.3885(5) 0.0685(17) Uani 1 1 d . . . . .
H22 H 0.876491 0.915693 0.415436 0.082 Uiso 1 1 calc R . . . .
C23 C 0.9272(4) 1.0808(5) 0.4481(5) 0.081(2) Uani 1 1 d . . . . .
H23A H 0.910510 1.136494 0.425000 0.122 Uiso 1 1 calc GR . . . .
H23B H 1.008265 1.084187 0.455888 0.122 Uiso 1 1 calc GR . . . .
H23C H 0.904692 1.091798 0.501365 0.122 Uiso 1 1 calc GR . . . .
C24 C 0.9011(7) 0.9415(8) 0.3037(7) 0.118(4) Uani 1 1 d . . . . .
H24A H 0.853615 0.873061 0.266830 0.178 Uiso 1 1 calc GR . . . .
H24B H 0.979817 0.936371 0.313507 0.178 Uiso 1 1 calc GR . . . .
H24C H 0.894388 0.997472 0.278199 0.178 Uiso 1 1 calc GR . . . .
C25 C 0.4526(3) 0.7686(4) 0.3750(4) 0.0562(13) Uani 1 1 d . . . . .
H25 H 0.497160 0.721002 0.393312 0.067 Uiso 1 1 calc R . . . .
C26 C 0.3853(5) 0.8096(6) 0.4422(5) 0.0786(18) Uani 1 1 d . . . . .
H26A H 0.335703 0.851066 0.422988 0.118 Uiso 1 1 calc GR . . . .
H26B H 0.438099 0.854965 0.493232 0.118 Uiso 1 1 calc GR . . . .
H26C H 0.339741 0.748609 0.452463 0.118 Uiso 1 1 calc GR . . . .
C27 C 0.3714(6) 0.7026(6) 0.2912(6) 0.105(3) Uani 1 1 d . . . . .
H27A H 0.323691 0.639632 0.297477 0.158 Uiso 1 1 calc GR . . . .
H27B H 0.415450 0.679936 0.249603 0.158 Uiso 1 1 calc GR . . . .
H27C H 0.323750 0.746735 0.273816 0.158 Uiso 1 1 calc GR . . . .
C28 C 0.6927(3) 0.6560(3) 0.2571(2) 0.0303(7) Uani 1 1 d . . . . .
C29 C 0.6791(11) 0.7348(8) 0.2124(5) 0.035(2) Uani 0.516(17) 1 d . . P A 1
H29 H 0.680840 0.806285 0.242441 0.042 Uiso 0.516(17) 1 calc R . P A 1
C29B C 0.6250(12) 0.6947(11) 0.2066(5) 0.037(3) Uani 0.484(17) 1 d . . P A 2
H29B H 0.587627 0.746597 0.232352 0.045 Uiso 0.484(17) 1 calc R . P A 2
C30 C 0.6637(11) 0.7038(8) 0.1260(5) 0.039(2) Uani 0.516(17) 1 d . . P A 1
H30 H 0.654837 0.754556 0.098163 0.047 Uiso 0.516(17) 1 calc R . P A 1
C30B C 0.6077(12) 0.6631(12) 0.1210(6) 0.044(3) Uani 0.484(17) 1 d . . P A 2
H30B H 0.557397 0.692067 0.091520 0.052 Uiso 0.484(17) 1 calc R . P A 2
C31 C 0.6610(3) 0.5912(4) 0.0775(2) 0.0410(9) Uani 1 1 d . . . . .
C32 C 0.6671(13) 0.5207(7) 0.1230(5) 0.042(2) Uani 0.516(17) 1 d . . P A 1
H32 H 0.661051 0.447851 0.094179 0.050 Uiso 0.516(17) 1 calc R . P A 1
C32B C 0.7320(12) 0.5414(10) 0.1259(5) 0.041(3) Uani 0.484(17) 1 d . . P A 2
H32B H 0.766294 0.487791 0.098496 0.049 Uiso 0.484(17) 1 calc R . P A 2
C33 C 0.6817(12) 0.5516(7) 0.2088(5) 0.039(2) Uani 0.516(17) 1 d . . P A 1
H33 H 0.684105 0.498614 0.235285 0.046 Uiso 0.516(17) 1 calc R . P A 1
C33B C 0.7479(12) 0.5735(9) 0.2114(5) 0.038(2) Uani 0.484(17) 1 d . . P A 2
H33B H 0.794798 0.542546 0.241662 0.046 Uiso 0.484(17) 1 calc R . P A 2
C34 C 0.6336(17) 0.6465(14) -0.0521(11) 0.060(4) Uani 0.516(17) 1 d . . P A 1
H34A H 0.573861 0.680909 -0.034696 0.090 Uiso 0.516(17) 1 calc GR . P A 1
H34B H 0.614077 0.611890 -0.111898 0.090 Uiso 0.516(17) 1 calc GR . P A 1
H34C H 0.704963 0.700298 -0.037377 0.090 Uiso 0.516(17) 1 calc GR . P A 1
C34B C 0.5934(17) 0.6121(17) -0.0563(11) 0.058(4) Uani 0.484(17) 1 d . . P A 2
H34D H 0.513069 0.600060 -0.054732 0.087 Uiso 0.484(17) 1 calc GR . P A 2
H34E H 0.601882 0.583932 -0.113198 0.087 Uiso 0.484(17) 1 calc GR . P A 2
H34F H 0.628011 0.688878 -0.034996 0.087 Uiso 0.484(17) 1 calc GR . P A 2
C35 C 0.7018(14) 0.4715(17) -0.0527(10) 0.062(4) Uani 0.516(17) 1 d . . P A 1
H35A H 0.783991 0.497490 -0.038028 0.093 Uiso 0.516(17) 1 calc GR . P A 1
H35B H 0.675991 0.453457 -0.112398 0.093 Uiso 0.516(17) 1 calc GR . P A 1
H35C H 0.680147 0.407929 -0.036004 0.093 Uiso 0.516(17) 1 calc GR . P A 1
C35B C 0.6509(16) 0.4572(13) -0.0543(10) 0.054(4) Uani 0.484(17) 1 d . . P A 2
H35D H 0.716051 0.437356 -0.028059 0.081 Uiso 0.484(17) 1 calc GR . P A 2
H35E H 0.658105 0.456610 -0.110084 0.081 Uiso 0.484(17) 1 calc GR . P A 2
H35F H 0.581622 0.405886 -0.057082 0.081 Uiso 0.484(17) 1 calc GR . P A 2
C36 C 0.8086(3) 0.7053(3) 0.7994(3) 0.0382(8) Uani 1 1 d . . . . .
C37 C 1.0050(4) 0.8728(3) 0.8190(3) 0.0451(9) Uani 1 1 d . . . . .
C38 C 0.8578(4) 0.9050(4) 0.9353(3) 0.0454(9) Uani 1 1 d . . . . .
C39 C 0.8618(5) 1.0260(4) 0.8125(3) 0.0618(14) Uani 1 1 d . . . . .
C40 C 0.6620(4) 0.8607(3) 0.8017(2) 0.0409(9) Uani 1 1 d . . . . .
C41 C 0.4167(8) 0.8657(5) 0.1004(4) 0.082(2) Uani 1 1 d . . . . .
H41 H 0.429312 0.886073 0.158735 0.098 Uiso 1 1 calc R . . . .
C42 C 0.3018(9) 0.8035(6) 0.0489(6) 0.102(3) Uani 1 1 d . . . . .
H42 H 0.238641 0.786747 0.072324 0.123 Uiso 1 1 calc R . . . .
C43 C 0.2957(6) 0.7711(6) -0.0400(5) 0.0811(18) Uani 1 1 d . . . . .
H43 H 0.227633 0.730478 -0.077791 0.097 Uiso 1 1 calc R . . . .
C44 C 0.3932(7) 0.8020(6) -0.0670(5) 0.090(2) Uani 1 1 d . . . . .
H44 H 0.390443 0.777557 -0.124501 0.108 Uiso 1 1 calc R . . . .
C45 C 0.4910(8) 0.8636(7) -0.0181(5) 0.095(2) Uani 1 1 d . . . . .
H45 H 0.552032 0.886477 -0.041584 0.114 Uiso 1 1 calc R . . . .
C46 C 0.5025(6) 0.8926(7) 0.0627(5) 0.0806(19) Uani 1 1 d . . . . .
C47 C 0.6175(7) 0.9659(7) 0.1207(5) 0.091(2) Uani 1 1 d . . . . .
H47A H 0.609730 1.039561 0.140910 0.136 Uiso 1 1 calc GR . . . .
H47B H 0.677682 0.963640 0.089440 0.136 Uiso 1 1 calc GR . . . .
H47C H 0.636368 0.940021 0.167453 0.136 Uiso 1 1 calc GR . . . .
C48 C 1.0265(14) 0.5254(16) -0.0618(8) 0.084(5) Uani 0.5 1 d . . P B -1
H48 H 1.024330 0.537645 -0.113503 0.100 Uiso 0.5 1 calc R . P B -1
C49 C 1.0372(15) 0.4267(15) -0.0573(10) 0.083(5) Uani 0.5 1 d . . P B -1
H49 H 1.040882 0.372094 -0.104830 0.100 Uiso 0.5 1 calc R . P B -1
C50 C 1.0426(14) 0.4090(13) 0.0189(10) 0.075(4) Uani 0.5 1 d . . P B -1
H50 H 1.050478 0.341910 0.023963 0.090 Uiso 0.5 1 calc R . P B -1
C51 C 1.0364(13) 0.4904(12) 0.0872(9) 0.065(3) Uani 0.5 1 d . . P B -1
H51 H 1.039316 0.477064 0.138550 0.078 Uiso 0.5 1 calc R . P B -1
C52 C 1.0259(12) 0.5917(13) 0.0835(8) 0.064(3) Uani 0.5 1 d . . P B -1
H52 H 1.023971 0.646238 0.131574 0.077 Uiso 0.5 1 calc R . P B -1
C53 C 1.0185(14) 0.6107(14) 0.0070(8) 0.075(4) Uani 0.5 1 d . . P B -1
C54 C 0.9837(13) 0.7050(11) -0.0034(8) 0.082(4) Uani 0.5 1 d . . P B -1
H54A H 1.009685 0.720907 -0.050560 0.123 Uiso 0.5 1 calc GR . P B -1
H54B H 1.016762 0.765897 0.046497 0.123 Uiso 0.5 1 calc GR . P B -1
H54C H 0.901297 0.691784 -0.013244 0.123 Uiso 0.5 1 calc GR . P B -1

loop_
_atom_site_aniso_label
_atom_site_aniso_U_11
_atom_site_aniso_U_22
_atom_site_aniso_U_33
_atom_site_aniso_U_23
_atom_site_aniso_U_13
_atom_site_aniso_U_12
W1 0.04120(11) 0.02916(10) 0.02937(10) 0.00224(7) 0.01081(7) 0.00688(7)
P1 0.0393(5) 0.0221(4) 0.0296(4) 0.0053(3) 0.0084(3) 0.0086(3)
P2 0.0341(4) 0.0207(4) 0.0303(4) 0.0047(3) 0.0095(3) 0.0053(3)
P3 0.0314(4) 0.0217(4) 0.0327(4) 0.0043(3) 0.0097(3) 0.0075(3)
O1 0.0541(18) 0.0378(17) 0.065(2) 0.0203(14) 0.0077(15) 0.0119(13)
O2 0.0423(18) 0.058(2) 0.060(2) -0.0027(16) 0.0136(14) 0.0122(15)
O3 0.073(2) 0.088(3) 0.0372(17) 0.0063(17) 0.0153(16) 0.012(2)
O4 0.177(6) 0.0269(18) 0.120(4) 0.015(2) 0.090(4) 0.024(2)
O5 0.0475(18) 0.060(2) 0.0497(17) 0.0181(15) 0.0147(13) 0.0282(15)
N1 0.0292(14) 0.0221(13) 0.0293(14) 0.0029(11) 0.0060(11) 0.0035(11)
N2 0.0223(12) 0.0253(13) 0.0297(13) 0.0063(11) 0.0067(10) 0.0055(10)
N3 0.050(2) 0.064(2) 0.0325(17) 0.0060(16) 0.0080(15) 0.0094(18)
C1 0.0187(14) 0.0272(16) 0.0332(17) 0.0042(13) 0.0059(12) 0.0021(12)
C2 0.0254(15) 0.0197(14) 0.0294(15) 0.0029(12) 0.0065(12) 0.0024(11)
C3 0.0224(14) 0.0209(14) 0.0296(15) 0.0043(12) 0.0067(12) 0.0020(11)
C4 0.0312(17) 0.0251(16) 0.0308(16) 0.0006(13) 0.0068(13) 0.0068(13)
C5 0.0294(17) 0.0246(17) 0.046(2) 0.0011(14) 0.0003(15) 0.0077(13)
C6 0.040(2) 0.0234(18) 0.064(3) -0.0041(17) -0.0013(18) 0.0084(15)
C7 0.049(2) 0.035(2) 0.069(3) -0.0106(19) 0.008(2) 0.0181(18)
C8 0.042(2) 0.051(3) 0.074(3) -0.015(2) 0.023(2) 0.016(2)
C9 0.037(2) 0.040(2) 0.052(2) -0.0034(18) 0.0202(17) 0.0057(16)
C10 0.0254(18) 0.0225(17) 0.092(3) 0.0057(19) 0.0059(19) 0.0008(14)
C11 0.042(2) 0.044(3) 0.096(4) 0.011(3) 0.023(3) -0.001(2)
C12 0.034(2) 0.060(3) 0.157(7) 0.049(4) -0.023(3) -0.005(2)
C13 0.048(3) 0.046(3) 0.090(4) -0.006(2) 0.046(3) -0.003(2)
C14 0.035(2) 0.059(3) 0.122(6) -0.014(3) 0.019(3) -0.005(2)
C15 0.112(6) 0.102(6) 0.135(7) 0.011(5) 0.094(6) -0.021(5)
C16 0.0267(16) 0.0324(17) 0.0320(16) 0.0092(13) 0.0071(12) 0.0116(13)
C17 0.036(2) 0.051(2) 0.070(3) 0.038(2) 0.0211(19) 0.0187(18)
C18 0.056(3) 0.064(3) 0.099(4) 0.058(3) 0.030(3) 0.029(2)
C19 0.056(3) 0.065(3) 0.063(3) 0.036(2) 0.015(2) 0.035(2)
C20 0.0343(19) 0.055(2) 0.039(2) 0.0044(17) 0.0015(15) 0.0240(18)
C21 0.0264(16) 0.0342(18) 0.0345(17) -0.0004(14) 0.0026(13) 0.0104(14)
C22 0.034(2) 0.071(3) 0.135(5) 0.074(4) 0.034(3) 0.020(2)
C23 0.037(2) 0.074(4) 0.152(7) 0.075(4) 0.015(3) 0.005(2)
C24 0.076(5) 0.135(7) 0.200(10) 0.093(7) 0.096(6) 0.045(5)
C25 0.0221(18) 0.042(2) 0.093(4) 0.010(2) 0.006(2) 0.0033(16)
C26 0.046(3) 0.088(4) 0.100(5) 0.029(4) 0.033(3) -0.002(3)
C27 0.049(3) 0.073(4) 0.131(7) -0.039(4) -0.001(4) -0.013(3)
C28 0.0221(15) 0.0337(18) 0.0302(16) 0.0051(14) 0.0054(12) 0.0024(13)
C29 0.038(5) 0.026(4) 0.035(4) 0.004(3) 0.010(4) 0.004(4)
C29B 0.035(6) 0.040(6) 0.035(4) 0.004(4) 0.004(4) 0.019(5)
C30 0.042(6) 0.038(5) 0.035(4) 0.009(3) 0.012(4) 0.004(4)
C30B 0.042(6) 0.057(7) 0.034(4) 0.013(4) 0.003(4) 0.023(6)
C31 0.0313(18) 0.051(2) 0.0325(18) 0.0045(16) 0.0059(14) 0.0030(16)
C32 0.046(7) 0.031(4) 0.038(4) -0.001(3) 0.008(4) 0.005(4)
C32B 0.033(6) 0.055(6) 0.034(4) 0.004(4) 0.009(4) 0.020(5)
C33 0.042(7) 0.033(4) 0.039(4) 0.008(3) 0.011(4) 0.007(4)
C33B 0.030(6) 0.050(5) 0.033(4) 0.006(3) 0.007(3) 0.020(4)
C34 0.082(12) 0.054(8) 0.033(5) 0.008(5) 0.017(7) -0.006(6)
C34B 0.068(10) 0.074(13) 0.033(5) 0.016(8) 0.007(7) 0.023(8)
C35 0.058(8) 0.086(11) 0.031(5) -0.004(5) 0.009(7) 0.024(9)
C35B 0.069(10) 0.048(6) 0.034(5) -0.003(4) 0.017(8) 0.008(8)
C36 0.0349(18) 0.040(2) 0.0397(19) 0.0121(16) 0.0073(15) 0.0095(15)
C37 0.054(3) 0.037(2) 0.0338(19) -0.0029(16) 0.0116(17) 0.0053(18)
C38 0.044(2) 0.050(2) 0.036(2) 0.0063(17) 0.0116(17) 0.0074(18)
C39 0.085(4) 0.038(2) 0.058(3) 0.001(2) 0.036(3) 0.011(2)
C40 0.059(3) 0.0346(19) 0.0320(18) 0.0087(15) 0.0140(17) 0.0179(18)
C41 0.145(7) 0.044(3) 0.052(3) 0.005(2) 0.020(4) 0.029(4)
C42 0.131(7) 0.072(5) 0.132(7) 0.037(5) 0.079(6) 0.044(5)
C43 0.077(4) 0.066(4) 0.085(4) 0.006(3) 0.002(3) 0.017(3)
C44 0.107(6) 0.072(4) 0.088(5) 0.010(4) 0.045(4) 0.019(4)
C45 0.097(6) 0.092(5) 0.089(5) 0.007(4) 0.027(4) 0.034(4)
C46 0.083(4) 0.099(5) 0.087(5) 0.053(4) 0.029(4) 0.042(4)
C47 0.090(5) 0.094(5) 0.093(5) 0.032(4) 0.012(4) 0.035(4)
C48 0.060(8) 0.118(14) 0.044(6) 0.009(7) -0.001(6) -0.014(8)
C49 0.070(9) 0.095(12) 0.063(8) 0.001(7) 0.027(7) -0.009(9)
C50 0.074(9) 0.074(9) 0.072(9) 0.011(7) 0.032(8) 0.011(7)
C51 0.063(7) 0.078(8) 0.056(7) 0.017(6) 0.025(6) 0.021(7)
C52 0.057(7) 0.084(9) 0.053(6) 0.019(6) 0.010(5) 0.026(7)
C53 0.066(8) 0.097(11) 0.050(7) 0.017(6) -0.010(6) 0.014(8)
C54 0.095(10) 0.073(8) 0.064(7) 0.017(6) -0.014(7) 0.016(7)

_geom_special_details            
;
 All esds (except the esd in the dihedral angle between two l.s. planes)
 are estimated using the full covariance matrix.  The cell esds are taken
 into account individually in the estimation of esds in distances, angles
 and torsion angles; correlations between esds in cell parameters are only
 used when they are defined by crystal symmetry.  An approximate (isotropic)
 treatment of cell esds is used for estimating esds involving l.s. planes.
;
loop_
_geom_bond_atom_site_label_1
_geom_bond_atom_site_label_2
_geom_bond_distance
_geom_bond_site_symmetry_2
_geom_bond_publ_flag
W1 P2 2.4942(9) . ?
W1 C36 2.044(4) . ?
W1 C37 2.047(5) . ?
W1 C38 1.996(4) . ?
W1 C39 2.044(5) . ?
W1 C40 2.036(5) . ?
P1 P2 2.0925(12) . ?
P1 C2 1.755(3) . ?
P2 P3 2.0921(12) . ?
P3 C3 1.761(3) . ?
O1 C36 1.142(5) . ?
O2 C37 1.135(6) . ?
O3 C38 1.151(6) . ?
O4 C39 1.138(7) . ?
O5 C40 1.138(6) . ?
N1 C1 1.357(5) . ?
N1 C2 1.399(4) . ?
N1 C4 1.446(4) . ?
N2 C1 1.363(4) . ?
N2 C3 1.403(4) . ?
N2 C16 1.448(4) . ?
N3 C31 1.359(5) . ?
N3 C34 1.543(19) . ?
N3 C34B 1.367(18) . ?
N3 C35 1.527(17) . ?
N3 C35B 1.381(16) . ?
C1 C28 1.461(5) . ?
C2 C3 1.388(4) . ?
C4 C5 1.393(5) . ?
C4 C9 1.400(5) . ?
C5 C6 1.398(5) . ?
C5 C10 1.513(5) . ?
C6 H6 0.9300 . ?
C6 C7 1.382(6) . ?
C7 H7 0.9300 . ?
C7 C8 1.366(7) . ?
C8 H8 0.9300 . ?
C8 C9 1.392(6) . ?
C9 C13 1.516(6) . ?
C10 H10 0.9800 . ?
C10 C11 1.522(7) . ?
C10 C12 1.517(8) . ?
C11 H11A 0.9600 . ?
C11 H11B 0.9600 . ?
C11 H11C 0.9600 . ?
C12 H12A 0.9600 . ?
C12 H12B 0.9600 . ?
C12 H12C 0.9600 . ?
C13 H13 0.9800 . ?
C13 C14 1.518(10) . ?
C13 C15 1.550(9) . ?
C14 H14A 0.9600 . ?
C14 H14B 0.9600 . ?
C14 H14C 0.9600 . ?
C15 H15A 0.9600 . ?
C15 H15B 0.9600 . ?
C15 H15C 0.9600 . ?
C16 C17 1.398(6) . ?
C16 C21 1.397(5) . ?
C17 C18 1.384(6) . ?
C17 C22 1.521(6) . ?
C18 H18 0.9300 . ?
C18 C19 1.390(7) . ?
C19 H19 0.9300 . ?
C19 C20 1.376(7) . ?
C20 H20 0.9300 . ?
C20 C21 1.388(6) . ?
C21 C25 1.505(6) . ?
C22 H22 0.9800 . ?
C22 C23 1.514(10) . ?
C22 C24 1.551(11) . ?
C23 H23A 0.9600 . ?
C23 H23B 0.9600 . ?
C23 H23C 0.9600 . ?
C24 H24A 0.9600 . ?
C24 H24B 0.9600 . ?
C24 H24C 0.9600 . ?
C25 H25 0.9800 . ?
C25 C26 1.530(8) . ?
C25 C27 1.523(8) . ?
C26 H26A 0.9600 . ?
C26 H26B 0.9600 . ?
C26 H26C 0.9600 . ?
C27 H27A 0.9600 . ?
C27 H27B 0.9600 . ?
C27 H27C 0.9600 . ?
C28 C29 1.461(9) . ?
C28 C29B 1.359(9) . ?
C28 C33 1.359(9) . ?
C28 C33B 1.473(9) . ?
C29 H29 0.9300 . ?
C29 C30 1.379(12) . ?
C29B H29B 0.9300 . ?
C29B C30B 1.364(13) . ?
C30 H30 0.9300 . ?
C30 C31 1.473(10) . ?
C30B H30B 0.9300 . ?
C30B C31 1.353(10) . ?
C31 C32 1.364(10) . ?
C31 C32B 1.461(10) . ?
C32 H32 0.9300 . ?
C32 C33 1.371(12) . ?
C32B H32B 0.9300 . ?
C32B C33B 1.363(12) . ?
C33 H33 0.9300 . ?
C33B H33B 0.9300 . ?
C34 H34A 0.9600 . ?
C34 H34B 0.9600 . ?
C34 H34C 0.9600 . ?
C34B H34D 0.9600 . ?
C34B H34E 0.9600 . ?
C34B H34F 0.9600 . ?
C35 H35A 0.9600 . ?
C35 H35B 0.9600 . ?
C35 H35C 0.9600 . ?
C35B H35D 0.9600 . ?
C35B H35E 0.9600 . ?
C35B H35F 0.9600 . ?
C41 H41 0.9300 . ?
C41 C42 1.479(12) . ?
C41 C46 1.339(10) . ?
C42 H42 0.9300 . ?
C42 C43 1.432(11) . ?
C43 H43 0.9300 . ?
C43 C44 1.360(10) . ?
C44 H44 0.9300 . ?
C44 C45 1.315(11) . ?
C45 H45 0.9300 . ?
C45 C46 1.293(10) . ?
C46 C47 1.551(11) . ?
C47 H47A 0.9600 . ?
C47 H47B 0.9600 . ?
C47 H47C 0.9600 . ?
C48 H48 0.9300 . ?
C48 C49 1.35(3) . ?
C48 C53 1.40(2) . ?
C49 H49 0.9300 . ?
C49 C50 1.37(2) . ?
C50 H50 0.9300 . ?
C50 C51 1.363(19) . ?
C51 H51 0.9300 . ?
C51 C52 1.379(19) . ?
C52 H52 0.9300 . ?
C52 C53 1.379(19) . ?
C53 C54 1.43(2) . ?
C54 H54A 0.9600 . ?
C54 H54B 0.9600 . ?
C54 H54C 0.9600 . ?

loop_
_geom_angle_atom_site_label_1
_geom_angle_atom_site_label_2
_geom_angle_atom_site_label_3
_geom_angle
_geom_angle_site_symmetry_1
_geom_angle_site_symmetry_3
_geom_angle_publ_flag
C36 W1 P2 87.65(11) . . ?
C36 W1 C37 87.75(17) . . ?
C37 W1 P2 91.86(12) . . ?
C38 W1 P2 177.65(13) . . ?
C38 W1 C36 90.30(18) . . ?
C38 W1 C37 89.22(17) . . ?
C38 W1 C39 93.8(2) . . ?
C38 W1 C40 90.80(17) . . ?
C39 W1 P2 88.28(15) . . ?
C39 W1 C36 175.42(17) . . ?
C39 W1 C37 90.3(2) . . ?
C40 W1 P2 88.11(11) . . ?
C40 W1 C36 92.02(16) . . ?
C40 W1 C37 179.76(16) . . ?
C40 W1 C39 90.0(2) . . ?
C2 P1 P2 91.83(11) . . ?
P1 P2 W1 125.13(5) . . ?
P3 P2 W1 127.30(4) . . ?
P3 P2 P1 107.46(5) . . ?
C3 P3 P2 91.93(11) . . ?
C1 N1 C2 110.9(3) . . ?
C1 N1 C4 127.4(3) . . ?
C2 N1 C4 121.7(3) . . ?
C1 N2 C3 110.4(3) . . ?
C1 N2 C16 129.1(3) . . ?
C3 N2 C16 120.5(3) . . ?
C31 N3 C34 118.3(8) . . ?
C31 N3 C34B 123.3(9) . . ?
C31 N3 C35 119.9(8) . . ?
C31 N3 C35B 122.1(8) . . ?
C34B N3 C35B 111.9(12) . . ?
C35 N3 C34 114.3(11) . . ?
N1 C1 N2 106.1(3) . . ?
N1 C1 C28 126.7(3) . . ?
N2 C1 C28 127.1(3) . . ?
N1 C2 P1 129.1(2) . . ?
C3 C2 P1 124.7(3) . . ?
C3 C2 N1 106.2(3) . . ?
N2 C3 P3 129.5(2) . . ?
C2 C3 P3 124.0(3) . . ?
C2 C3 N2 106.4(3) . . ?
C5 C4 N1 117.8(3) . . ?
C5 C4 C9 123.6(3) . . ?
C9 C4 N1 118.5(3) . . ?
C4 C5 C6 116.6(4) . . ?
C4 C5 C10 122.0(3) . . ?
C6 C5 C10 121.5(4) . . ?
C5 C6 H6 119.6 . . ?
C7 C6 C5 120.8(4) . . ?
C7 C6 H6 119.6 . . ?
C6 C7 H7 119.6 . . ?
C8 C7 C6 120.8(4) . . ?
C8 C7 H7 119.6 . . ?
C7 C8 H8 119.3 . . ?
C7 C8 C9 121.4(4) . . ?
C9 C8 H8 119.3 . . ?
C4 C9 C13 122.6(4) . . ?
C8 C9 C4 116.5(4) . . ?
C8 C9 C13 120.9(4) . . ?
C5 C10 H10 107.2 . . ?
C5 C10 C11 111.6(4) . . ?
C5 C10 C12 112.5(5) . . ?
C11 C10 H10 107.2 . . ?
C12 C10 H10 107.2 . . ?
C12 C10 C11 110.9(4) . . ?
C10 C11 H11A 109.5 . . ?
C10 C11 H11B 109.5 . . ?
C10 C11 H11C 109.5 . . ?
H11A C11 H11B 109.5 . . ?
H11A C11 H11C 109.5 . . ?
H11B C11 H11C 109.5 . . ?
C10 C12 H12A 109.5 . . ?
C10 C12 H12B 109.5 . . ?
C10 C12 H12C 109.5 . . ?
H12A C12 H12B 109.5 . . ?
H12A C12 H12C 109.5 . . ?
H12B C12 H12C 109.5 . . ?
C9 C13 H13 107.1 . . ?
C9 C13 C14 110.6(5) . . ?
C9 C13 C15 111.2(5) . . ?
C14 C13 H13 107.1 . . ?
C14 C13 C15 113.3(6) . . ?
C15 C13 H13 107.1 . . ?
C13 C14 H14A 109.5 . . ?
C13 C14 H14B 109.5 . . ?
C13 C14 H14C 109.5 . . ?
H14A C14 H14B 109.5 . . ?
H14A C14 H14C 109.5 . . ?
H14B C14 H14C 109.5 . . ?
C13 C15 H15A 109.5 . . ?
C13 C15 H15B 109.5 . . ?
C13 C15 H15C 109.5 . . ?
H15A C15 H15B 109.5 . . ?
H15A C15 H15C 109.5 . . ?
H15B C15 H15C 109.5 . . ?
C17 C16 N2 118.5(3) . . ?
C21 C16 N2 118.5(3) . . ?
C21 C16 C17 122.9(3) . . ?
C16 C17 C22 122.3(3) . . ?
C18 C17 C16 117.5(4) . . ?
C18 C17 C22 120.2(4) . . ?
C17 C18 H18 119.6 . . ?
C17 C18 C19 120.8(5) . . ?
C19 C18 H18 119.6 . . ?
C18 C19 H19 119.9 . . ?
C20 C19 C18 120.1(4) . . ?
C20 C19 H19 119.9 . . ?
C19 C20 H20 119.3 . . ?
C19 C20 C21 121.5(4) . . ?
C21 C20 H20 119.3 . . ?
C16 C21 C25 122.5(3) . . ?
C20 C21 C16 117.1(4) . . ?
C20 C21 C25 120.4(4) . . ?
C17 C22 H22 107.4 . . ?
C17 C22 C24 110.5(6) . . ?
C23 C22 C17 111.4(5) . . ?
C23 C22 H22 107.4 . . ?
C23 C22 C24 112.6(5) . . ?
C24 C22 H22 107.4 . . ?
C22 C23 H23A 109.5 . . ?
C22 C23 H23B 109.5 . . ?
C22 C23 H23C 109.5 . . ?
H23A C23 H23B 109.5 . . ?
H23A C23 H23C 109.5 . . ?
H23B C23 H23C 109.5 . . ?
C22 C24 H24A 109.5 . . ?
C22 C24 H24B 109.5 . . ?
C22 C24 H24C 109.5 . . ?
H24A C24 H24B 109.5 . . ?
H24A C24 H24C 109.5 . . ?
H24B C24 H24C 109.5 . . ?
C21 C25 H25 108.3 . . ?
C21 C25 C26 110.0(4) . . ?
C21 C25 C27 111.1(6) . . ?
C26 C25 H25 108.3 . . ?
C27 C25 H25 108.3 . . ?
C27 C25 C26 110.9(5) . . ?
C25 C26 H26A 109.5 . . ?
C25 C26 H26B 109.5 . . ?
C25 C26 H26C 109.5 . . ?
H26A C26 H26B 109.5 . . ?
H26A C26 H26C 109.5 . . ?
H26B C26 H26C 109.5 . . ?
C25 C27 H27A 109.5 . . ?
C25 C27 H27B 109.5 . . ?
C25 C27 H27C 109.5 . . ?
H27A C27 H27B 109.5 . . ?
H27A C27 H27C 109.5 . . ?
H27B C27 H27C 109.5 . . ?
C1 C28 C33B 120.7(4) . . ?
C29 C28 C1 119.5(4) . . ?
C29B C28 C1 125.1(5) . . ?
C29B C28 C33B 114.2(5) . . ?
C33 C28 C1 124.0(5) . . ?
C33 C28 C29 116.6(5) . . ?
C28 C29 H29 119.8 . . ?
C30 C29 C28 120.3(7) . . ?
C30 C29 H29 119.8 . . ?
C28 C29B H29B 117.6 . . ?
C28 C29B C30B 124.9(7) . . ?
C30B C29B H29B 117.6 . . ?
C29 C30 H30 119.7 . . ?
C29 C30 C31 120.6(7) . . ?
C31 C30 H30 119.7 . . ?
C29B C30B H30B 118.8 . . ?
C31 C30B C29B 122.4(7) . . ?
C31 C30B H30B 118.8 . . ?
N3 C31 C30 120.9(5) . . ?
N3 C31 C32 123.4(5) . . ?
N3 C31 C32B 120.0(5) . . ?
C30B C31 N3 123.2(5) . . ?
C30B C31 C32B 116.8(6) . . ?
C32 C31 C30 115.6(6) . . ?
C31 C32 H32 118.2 . . ?
C31 C32 C33 123.5(7) . . ?
C33 C32 H32 118.2 . . ?
C31 C32B H32B 120.0 . . ?
C33B C32B C31 119.9(7) . . ?
C33B C32B H32B 120.0 . . ?
C28 C33 C32 123.1(7) . . ?
C28 C33 H33 118.5 . . ?
C32 C33 H33 118.5 . . ?
C28 C33B H33B 119.1 . . ?
C32B C33B C28 121.7(7) . . ?
C32B C33B H33B 119.1 . . ?
N3 C34 H34A 109.5 . . ?
N3 C34 H34B 109.5 . . ?
N3 C34 H34C 109.5 . . ?
H34A C34 H34B 109.5 . . ?
H34A C34 H34C 109.5 . . ?
H34B C34 H34C 109.5 . . ?
N3 C34B H34D 109.5 . . ?
N3 C34B H34E 109.5 . . ?
N3 C34B H34F 109.5 . . ?
H34D C34B H34E 109.5 . . ?
H34D C34B H34F 109.5 . . ?
H34E C34B H34F 109.5 . . ?
N3 C35 H35A 109.5 . . ?
N3 C35 H35B 109.5 . . ?
N3 C35 H35C 109.5 . . ?
H35A C35 H35B 109.5 . . ?
H35A C35 H35C 109.5 . . ?
H35B C35 H35C 109.5 . . ?
N3 C35B H35D 109.5 . . ?
N3 C35B H35E 109.5 . . ?
N3 C35B H35F 109.5 . . ?
H35D C35B H35E 109.5 . . ?
H35D C35B H35F 109.5 . . ?
H35E C35B H35F 109.5 . . ?
O1 C36 W1 178.0(4) . . ?
O2 C37 W1 178.0(4) . . ?
O3 C38 W1 177.4(5) . . ?
O4 C39 W1 178.7(6) . . ?
O5 C40 W1 179.6(4) . . ?
C42 C41 H41 120.1 . . ?
C46 C41 H41 120.1 . . ?
C46 C41 C42 119.8(7) . . ?
C41 C42 H42 122.7 . . ?
C43 C42 C41 114.5(7) . . ?
C43 C42 H42 122.7 . . ?
C42 C43 H43 121.3 . . ?
C44 C43 C42 117.5(7) . . ?
C44 C43 H43 121.3 . . ?
C43 C44 H44 117.5 . . ?
C45 C44 C43 125.0(8) . . ?
C45 C44 H44 117.5 . . ?
C44 C45 H45 120.0 . . ?
C46 C45 C44 120.0(9) . . ?
C46 C45 H45 120.0 . . ?
C41 C46 C47 116.9(7) . . ?
C45 C46 C41 122.8(8) . . ?
C45 C46 C47 120.2(7) . . ?
C46 C47 H47A 109.5 . . ?
C46 C47 H47B 109.5 . . ?
C46 C47 H47C 109.5 . . ?
H47A C47 H47B 109.5 . . ?
H47A C47 H47C 109.5 . . ?
H47B C47 H47C 109.5 . . ?
C49 C48 H48 118.1 . . ?
C49 C48 C53 123.7(14) . . ?
C53 C48 H48 118.1 . . ?
C48 C49 H49 120.8 . . ?
C48 C49 C50 118.3(14) . . ?
C50 C49 H49 120.8 . . ?
C49 C50 H50 120.3 . . ?
C51 C50 C49 119.5(16) . . ?
C51 C50 H50 120.3 . . ?
C50 C51 H51 118.7 . . ?
C50 C51 C52 122.7(14) . . ?
C52 C51 H51 118.7 . . ?
C51 C52 H52 120.6 . . ?
C53 C52 C51 118.7(13) . . ?
C53 C52 H52 120.6 . . ?
C48 C53 C54 121.8(14) . . ?
C52 C53 C48 117.0(16) . . ?
C52 C53 C54 120.2(14) . . ?
C53 C54 H54A 109.5 . . ?
C53 C54 H54B 109.5 . . ?
C53 C54 H54C 109.5 . . ?
H54A C54 H54B 109.5 . . ?
H54A C54 H54C 109.5 . . ?
H54B C54 H54C 109.5 . . ?

loop_
_geom_torsion_atom_site_label_1
_geom_torsion_atom_site_label_2
_geom_torsion_atom_site_label_3
_geom_torsion_atom_site_label_4
_geom_torsion
_geom_torsion_site_symmetry_1
_geom_torsion_site_symmetry_2
_geom_torsion_site_symmetry_3
_geom_torsion_site_symmetry_4
_geom_torsion_publ_flag
P1 C2 C3 P3 0.4(4) . . . . ?
P1 C2 C3 N2 179.6(2) . . . . ?
P2 P1 C2 N1 179.4(3) . . . . ?
P2 P1 C2 C3 -0.7(3) . . . . ?
P2 P3 C3 N2 -178.8(3) . . . . ?
P2 P3 C3 C2 0.1(3) . . . . ?
N1 C1 C28 C29 -162.6(6) . . . . ?
N1 C1 C28 C29B 162.4(9) . . . . ?
N1 C1 C28 C33 19.1(9) . . . . ?
N1 C1 C28 C33B -18.9(8) . . . . ?
N1 C2 C3 P3 -179.6(2) . . . . ?
N1 C2 C3 N2 -0.5(3) . . . . ?
N1 C4 C5 C6 173.1(4) . . . . ?
N1 C4 C5 C10 -5.3(6) . . . . ?
N1 C4 C9 C8 -173.2(4) . . . . ?
N1 C4 C9 C13 6.9(7) . . . . ?
N2 C1 C28 C29 15.6(7) . . . . ?
N2 C1 C28 C29B -19.4(10) . . . . ?
N2 C1 C28 C33 -162.7(8) . . . . ?
N2 C1 C28 C33B 159.3(7) . . . . ?
N2 C16 C17 C18 -179.7(4) . . . . ?
N2 C16 C17 C22 1.9(7) . . . . ?
N2 C16 C21 C20 179.8(3) . . . . ?
N2 C16 C21 C25 -0.4(5) . . . . ?
N3 C31 C32 C33 -179.9(8) . . . . ?
N3 C31 C32B C33B 179.1(9) . . . . ?
C1 N1 C2 P1 -179.6(3) . . . . ?
C1 N1 C2 C3 0.4(4) . . . . ?
C1 N1 C4 C5 -89.0(4) . . . . ?
C1 N1 C4 C9 90.9(5) . . . . ?
C1 N2 C3 P3 179.4(2) . . . . ?
C1 N2 C3 C2 0.3(4) . . . . ?
C1 N2 C16 C17 -94.0(5) . . . . ?
C1 N2 C16 C21 89.1(4) . . . . ?
C1 C28 C29 C30 177.3(7) . . . . ?
C1 C28 C29B C30B 178.3(10) . . . . ?
C1 C28 C33 C32 -176.8(8) . . . . ?
C1 C28 C33B C32B -178.0(9) . . . . ?
C2 N1 C1 N2 -0.2(4) . . . . ?
C2 N1 C1 C28 178.3(3) . . . . ?
C2 N1 C4 C5 88.9(4) . . . . ?
C2 N1 C4 C9 -91.1(4) . . . . ?
C3 N2 C1 N1 -0.1(4) . . . . ?
C3 N2 C1 C28 -178.6(3) . . . . ?
C3 N2 C16 C17 87.2(4) . . . . ?
C3 N2 C16 C21 -89.6(4) . . . . ?
C4 N1 C1 N2 177.9(3) . . . . ?
C4 N1 C1 C28 -3.6(5) . . . . ?
C4 N1 C2 P1 2.2(5) . . . . ?
C4 N1 C2 C3 -177.8(3) . . . . ?
C4 C5 C6 C7 2.2(7) . . . . ?
C4 C5 C10 C11 -135.8(4) . . . . ?
C4 C5 C10 C12 98.8(5) . . . . ?
C4 C9 C13 C14 119.4(5) . . . . ?
C4 C9 C13 C15 -113.7(6) . . . . ?
C5 C4 C9 C8 6.8(7) . . . . ?
C5 C4 C9 C13 -173.1(5) . . . . ?
C5 C6 C7 C8 2.3(8) . . . . ?
C6 C5 C10 C11 45.9(6) . . . . ?
C6 C5 C10 C12 -79.6(5) . . . . ?
C6 C7 C8 C9 -2.4(9) . . . . ?
C7 C8 C9 C4 -2.0(8) . . . . ?
C7 C8 C9 C13 177.9(6) . . . . ?
C8 C9 C13 C14 -60.5(7) . . . . ?
C8 C9 C13 C15 66.4(8) . . . . ?
C9 C4 C5 C6 -6.8(6) . . . . ?
C9 C4 C5 C10 174.7(4) . . . . ?
C10 C5 C6 C7 -179.4(5) . . . . ?
C16 N2 C1 N1 -178.9(3) . . . . ?
C16 N2 C1 C28 2.6(5) . . . . ?
C16 N2 C3 P3 -1.6(4) . . . . ?
C16 N2 C3 C2 179.3(3) . . . . ?
C16 C17 C18 C19 1.1(9) . . . . ?
C16 C17 C22 C23 -132.5(5) . . . . ?
C16 C17 C22 C24 101.6(6) . . . . ?
C16 C21 C25 C26 121.8(5) . . . . ?
C16 C21 C25 C27 -115.0(5) . . . . ?
C17 C16 C21 C20 3.1(6) . . . . ?
C17 C16 C21 C25 -177.1(4) . . . . ?
C17 C18 C19 C20 0.4(9) . . . . ?
C18 C17 C22 C23 49.1(7) . . . . ?
C18 C17 C22 C24 -76.8(7) . . . . ?
C18 C19 C20 C21 -0.3(8) . . . . ?
C19 C20 C21 C16 -1.4(6) . . . . ?
C19 C20 C21 C25 178.8(4) . . . . ?
C20 C21 C25 C26 -58.4(6) . . . . ?
C20 C21 C25 C27 64.8(6) . . . . ?
C21 C16 C17 C18 -3.0(7) . . . . ?
C21 C16 C17 C22 178.6(5) . . . . ?
C22 C17 C18 C19 179.6(6) . . . . ?
C28 C29 C30 C31 -0.2(14) . . . . ?
C28 C29B C30B C31 -2(2) . . . . ?
C29 C28 C33 C32 4.8(13) . . . . ?
C29 C30 C31 N3 -179.7(8) . . . . ?
C29 C30 C31 C32 4.1(13) . . . . ?
C29B C28 C33B C32B 0.8(14) . . . . ?
C29B C30B C31 N3 -178.8(10) . . . . ?
C29B C30B C31 C32B 4.7(16) . . . . ?
C30 C31 C32 C33 -3.8(14) . . . . ?
C30B C31 C32B C33B -4.3(15) . . . . ?
C31 C32 C33 C28 -0.7(17) . . . . ?
C31 C32B C33B C28 1.6(16) . . . . ?
C33 C28 C29 C30 -4.2(12) . . . . ?
C33B C28 C29B C30B -0.5(15) . . . . ?
C34 N3 C31 C30 0.5(10) . . . . ?
C34 N3 C31 C32 176.4(10) . . . . ?
C34B N3 C31 C30B 12.0(13) . . . . ?
C34B N3 C31 C32B -171.7(11) . . . . ?
C35 N3 C31 C30 148.7(12) . . . . ?
C35 N3 C31 C32 -35.4(14) . . . . ?
C35B N3 C31 C30B -147.8(15) . . . . ?
C35B N3 C31 C32B 28.6(14) . . . . ?
C41 C42 C43 C44 -1.2(10) . . . . ?
C42 C41 C46 C45 -2.2(11) . . . . ?
C42 C41 C46 C47 175.1(6) . . . . ?
C42 C43 C44 C45 -3.5(13) . . . . ?
C43 C44 C45 C46 5.5(14) . . . . ?
C44 C45 C46 C41 -2.5(13) . . . . ?
C44 C45 C46 C47 -179.6(7) . . . . ?
C46 C41 C42 C43 3.9(10) . . . . ?
C48 C49 C50 C51 0(3) . . . . ?
C49 C48 C53 C52 2(3) . . . . ?
C49 C48 C53 C54 -166.8(17) . . . . ?
C49 C50 C51 C52 -1(3) . . . . ?
C50 C51 C52 C53 2(3) . . . . ?
C51 C52 C53 C48 -2(2) . . . . ?
C51 C52 C53 C54 166.8(15) . . . . ?
C53 C48 C49 C50 -1(3) . . . . ?

_shelx_res_file                  
;
TITL rottschaefer114_a.res in P-1
    rottschaefer114.res
    created by SHELXL-2018/3 at 14:33:13 on 27-Jun-2019
REM Old TITL Rottschaefer114 in P-1
REM SHELXT solution in P-1: R1 0.112, Rweak 0.010, Alpha 0.035
REM <I/s> 0.000 for 0 systematic absences, Orientation as input
REM Formula found by SHELXT: C46 N7 O5 P3 W
CELL 1.54184 12.086 13.1486 16.935 106.161 98.487 100.539
ZERR 2 0.0002 0.0002 0.0002 0.001 0.001 0.001
LATT 1
SFAC C H N O P W
UNIT 101 112 6 10 6 2

L.S. 11
PLAN  13
BOND $H
more -1
conf
list
fmap 2 53
acta
OMIT 4 -10 2
REM <olex2.extras>
REM <HklSrc "%.\\Rottschaefer114.hkl">
REM </olex2.extras>

WGHT    0.063800    4.765200
FVAR       0.24636   0.51629
W1    6    0.833081    0.867080    0.810389    11.00000    0.04120    0.02916 =
         0.02937    0.00224    0.01081    0.00688
P1    5    0.819069    0.666769    0.575395    11.00000    0.03932    0.02209 =
         0.02959    0.00533    0.00844    0.00856
P2    5    0.796864    0.812375    0.653805    11.00000    0.03409    0.02070 =
         0.03034    0.00469    0.00946    0.00532
P3    5    0.729857    0.895684    0.576552    11.00000    0.03138    0.02172 =
         0.03275    0.00434    0.00970    0.00748
O1    4    0.797004    0.614685    0.791736    11.00000    0.05414    0.03778 =
         0.06459    0.02034    0.00765    0.01189
O2    4    1.100004    0.873936    0.825165    11.00000    0.04235    0.05807 =
         0.06017   -0.00273    0.01362    0.01215
O3    4    0.870577    0.930315    1.007344    11.00000    0.07299    0.08818 =
         0.03718    0.00630    0.01531    0.01245
O4    4    0.876964    1.113751    0.811969    11.00000    0.17740    0.02695 =
         0.12003    0.01503    0.08984    0.02437
O5    4    0.566171    0.856677    0.796396    11.00000    0.04747    0.06040 =
         0.04971    0.01808    0.01471    0.02816
N1    3    0.755973    0.638531    0.400256    11.00000    0.02923    0.02211 =
         0.02927    0.00287    0.00597    0.00346
N2    3    0.698557    0.785844    0.400155    11.00000    0.02232    0.02528 =
         0.02969    0.00628    0.00667    0.00548
N3    3    0.646376    0.560237   -0.007684    11.00000    0.04982    0.06370 =
         0.03253    0.00604    0.00797    0.00939
C1    1    0.714010    0.691646    0.348846    11.00000    0.01867    0.02719 =
         0.03323    0.00415    0.00594    0.00206
C2    1    0.768121    0.698382    0.484732    11.00000    0.02540    0.01975 =
         0.02939    0.00288    0.00645    0.00244
C3    1    0.730937    0.792226    0.484757    11.00000    0.02237    0.02086 =
         0.02965    0.00432    0.00673    0.00199
C4    1    0.782967    0.532977    0.375886    11.00000    0.03117    0.02507 =
         0.03076    0.00060    0.00682    0.00675
C5    1    0.695650    0.441564    0.364272    11.00000    0.02940    0.02457 =
         0.04608    0.00106    0.00028    0.00767
C6    1    0.720293    0.340124    0.331766    11.00000    0.03959    0.02335 =
         0.06381   -0.00407   -0.00128    0.00841
AFIX  43
H6    2    0.663747    0.276805    0.321169    11.00000   -1.20000
AFIX   0
C7    1    0.827680    0.332850    0.315202    11.00000    0.04866    0.03507 =
         0.06911   -0.01057    0.00837    0.01813
AFIX  43
H7    2    0.841692    0.264791    0.291710    11.00000   -1.20000
AFIX   0
C8    1    0.913489    0.424469    0.332933    11.00000    0.04216    0.05112 =
         0.07442   -0.01462    0.02282    0.01574
AFIX  43
H8    2    0.985918    0.417533    0.323232    11.00000   -1.20000
AFIX   0
C9    1    0.894755    0.527971    0.365212    11.00000    0.03683    0.03951 =
         0.05231   -0.00338    0.02016    0.00569
C10   1    0.578902    0.450944    0.383500    11.00000    0.02541    0.02252 =
         0.09152    0.00574    0.00588    0.00079
AFIX  13
H10   2    0.587909    0.525195    0.420703    11.00000   -1.20000
AFIX   0
C11   1    0.537387    0.373473    0.430781    11.00000    0.04157    0.04438 =
         0.09557    0.01099    0.02261   -0.00119
AFIX 137
H11A  2    0.521182    0.299672    0.394402    11.00000   -1.50000
H11B  2    0.468726    0.388444    0.448803    11.00000   -1.50000
H11C  2    0.596066    0.383433    0.478962    11.00000   -1.50000
AFIX   0
C12   1    0.489494    0.435175    0.305434    11.00000    0.03365    0.06016 =
         0.15663    0.04880   -0.02326   -0.00532
AFIX 137
H12A  2    0.513449    0.490215    0.280227    11.00000   -1.50000
H12B  2    0.416906    0.440846    0.320652    11.00000   -1.50000
H12C  2    0.481559    0.364486    0.266032    11.00000   -1.50000
AFIX   0
C13   1    0.991615    0.628916    0.387408    11.00000    0.04813    0.04579 =
         0.08976   -0.00554    0.04562   -0.00317
AFIX  13
H13   2    0.960616    0.691692    0.411686    11.00000   -1.20000
AFIX   0
C14   1    1.088685    0.627049    0.454571    11.00000    0.03516    0.05923 =
         0.12175   -0.01429    0.01859   -0.00530
AFIX 137
H14A  2    1.058411    0.615930    0.501626    11.00000   -1.50000
H14B  2    1.144913    0.695198    0.472651    11.00000   -1.50000
H14C  2    1.124139    0.568837    0.431925    11.00000   -1.50000
AFIX   0
C15   1    1.031720    0.644168    0.307739    11.00000    0.11158    0.10209 =
         0.13514    0.01133    0.09381   -0.02098
AFIX 137
H15A  2    1.063430    0.584266    0.282464    11.00000   -1.50000
H15B  2    1.089356    0.711060    0.323071    11.00000   -1.50000
H15C  2    0.967208    0.646621    0.268348    11.00000   -1.50000
AFIX   0
C16   1    0.653998    0.871442    0.377919    11.00000    0.02668    0.03237 =
         0.03199    0.00921    0.00709    0.01157
C17   1    0.732117    0.961279    0.373454    11.00000    0.03597    0.05091 =
         0.06983    0.03833    0.02113    0.01868
C18   1    0.687693    1.042433    0.352531    11.00000    0.05604    0.06431 =
         0.09889    0.05842    0.03031    0.02871
AFIX  43
H18   2    0.737321    1.102633    0.348078    11.00000   -1.20000
AFIX   0
C19   1    0.569800    1.035044    0.338093    11.00000    0.05613    0.06528 =
         0.06334    0.03562    0.01488    0.03492
AFIX  43
H19   2    0.541049    1.089898    0.323702    11.00000   -1.20000
AFIX   0
C20   1    0.495564    0.946734    0.345053    11.00000    0.03434    0.05505 =
         0.03899    0.00444    0.00147    0.02403
AFIX  43
H20   2    0.416920    0.942946    0.335464    11.00000   -1.20000
AFIX   0
C21   1    0.535446    0.863191    0.366064    11.00000    0.02642    0.03416 =
         0.03450   -0.00040    0.00256    0.01042
C22   1    0.861235    0.970150    0.388484    11.00000    0.03351    0.07130 =
         0.13528    0.07370    0.03438    0.01973
AFIX  13
H22   2    0.876491    0.915693    0.415436    11.00000   -1.20000
AFIX   0
C23   1    0.927211    1.080778    0.448142    11.00000    0.03724    0.07446 =
         0.15191    0.07515    0.01462    0.00451
AFIX 137
H23A  2    0.910510    1.136494    0.425000    11.00000   -1.50000
H23B  2    1.008265    1.084187    0.455888    11.00000   -1.50000
H23C  2    0.904692    1.091798    0.501365    11.00000   -1.50000
AFIX   0
C24   1    0.901057    0.941538    0.303677    11.00000    0.07615    0.13508 =
         0.20004    0.09328    0.09603    0.04488
AFIX 137
H24A  2    0.853615    0.873061    0.266830    11.00000   -1.50000
H24B  2    0.979817    0.936371    0.313507    11.00000   -1.50000
H24C  2    0.894388    0.997472    0.278199    11.00000   -1.50000
AFIX   0
C25   1    0.452620    0.768609    0.374958    11.00000    0.02208    0.04196 =
         0.09336    0.00955    0.00632    0.00334
AFIX  13
H25   2    0.497160    0.721002    0.393312    11.00000   -1.20000
AFIX   0
C26   1    0.385266    0.809634    0.442172    11.00000    0.04583    0.08773 =
         0.10038    0.02904    0.03338   -0.00222
AFIX 137
H26A  2    0.335703    0.851066    0.422988    11.00000   -1.50000
H26B  2    0.438099    0.854965    0.493232    11.00000   -1.50000
H26C  2    0.339741    0.748609    0.452463    11.00000   -1.50000
AFIX   0
C27   1    0.371366    0.702628    0.291222    11.00000    0.04861    0.07315 =
         0.13071   -0.03909   -0.00096   -0.01302
AFIX 137
H27A  2    0.323691    0.639632    0.297477    11.00000   -1.50000
H27B  2    0.415450    0.679936    0.249603    11.00000   -1.50000
H27C  2    0.323750    0.746735    0.273816    11.00000   -1.50000
AFIX   0
C28   1    0.692724    0.656017    0.257051    11.00000    0.02209    0.03374 =
         0.03023    0.00513    0.00537    0.00239
PART 1
C29   1    0.679099    0.734847    0.212430    21.00000    0.03799    0.02634 =
         0.03548    0.00427    0.01043    0.00378
AFIX  43
H29   2    0.680840    0.806285    0.242441    21.00000   -1.20000
AFIX   0
PART 0
PART 2
C29B  1    0.624988    0.694699    0.206601   -21.00000    0.03513    0.04016 =
         0.03453    0.00376    0.00350    0.01902
AFIX  43
H29B  2    0.587627    0.746597    0.232352   -21.00000   -1.20000
AFIX   0
PART 0
PART 1
C30   1    0.663668    0.703848    0.126027    21.00000    0.04189    0.03769 =
         0.03529    0.00903    0.01241    0.00387
AFIX  43
H30   2    0.654837    0.754556    0.098163    21.00000   -1.20000
AFIX   0
PART 0
PART 2
C30B  1    0.607692    0.663095    0.121002   -21.00000    0.04164    0.05727 =
         0.03382    0.01265    0.00289    0.02299
AFIX  43
H30B  2    0.557397    0.692067    0.091520   -21.00000   -1.20000
AFIX   0
PART 0
C31   1    0.661044    0.591150    0.077461    11.00000    0.03133    0.05068 =
         0.03248    0.00453    0.00591    0.00303
PART 1
C32   1    0.667116    0.520727    0.122960    21.00000    0.04633    0.03072 =
         0.03828   -0.00075    0.00804    0.00509
AFIX  43
H32   2    0.661051    0.447851    0.094179    21.00000   -1.20000
AFIX   0
PART 0
PART 2
C32B  1    0.732008    0.541354    0.125920   -21.00000    0.03307    0.05466 =
         0.03409    0.00388    0.00928    0.02018
AFIX  43
H32B  2    0.766294    0.487791    0.098496   -21.00000   -1.20000
AFIX   0
PART 0
PART 1
C33   1    0.681676    0.551614    0.208817    21.00000    0.04177    0.03298 =
         0.03918    0.00834    0.01125    0.00736
AFIX  43
H33   2    0.684105    0.498614    0.235285    21.00000   -1.20000
AFIX   0
PART 0
PART 2
C33B  1    0.747892    0.573515    0.211390   -21.00000    0.03008    0.05022 =
         0.03332    0.00583    0.00660    0.01954
AFIX  43
H33B  2    0.794798    0.542546    0.241662   -21.00000   -1.20000
AFIX   0
PART 0
PART 1
C34   1    0.633614    0.646478   -0.052110    21.00000    0.08222    0.05416 =
         0.03292    0.00781    0.01694   -0.00616
AFIX 137
H34A  2    0.573861    0.680909   -0.034696    21.00000   -1.50000
H34B  2    0.614077    0.611890   -0.111898    21.00000   -1.50000
H34C  2    0.704963    0.700298   -0.037377    21.00000   -1.50000
AFIX   0
PART 0
PART 2
C34B  1    0.593387    0.612143   -0.056272   -21.00000    0.06835    0.07448 =
         0.03313    0.01635    0.00698    0.02326
AFIX 137
H34D  2    0.513069    0.600060   -0.054732   -21.00000   -1.50000
H34E  2    0.601882    0.583932   -0.113198   -21.00000   -1.50000
H34F  2    0.628011    0.688878   -0.034996   -21.00000   -1.50000
AFIX   0
PART 0
PART 1
C35   1    0.701766    0.471549   -0.052706    21.00000    0.05812    0.08583 =
         0.03131   -0.00389    0.00935    0.02368
AFIX 137
H35A  2    0.783991    0.497490   -0.038028    21.00000   -1.50000
H35B  2    0.675991    0.453457   -0.112398    21.00000   -1.50000
H35C  2    0.680147    0.407929   -0.036004    21.00000   -1.50000
AFIX   0
PART 0
PART 2
C35B  1    0.650882    0.457170   -0.054277   -21.00000    0.06928    0.04755 =
         0.03402   -0.00306    0.01676    0.00815
AFIX 137
H35D  2    0.716051    0.437356   -0.028059   -21.00000   -1.50000
H35E  2    0.658105    0.456610   -0.110084   -21.00000   -1.50000
H35F  2    0.581622    0.405886   -0.057082   -21.00000   -1.50000
AFIX   0
PART 0
C36   1    0.808563    0.705321    0.799397    11.00000    0.03494    0.03999 =
         0.03966    0.01206    0.00735    0.00955
C37   1    1.004961    0.872759    0.819040    11.00000    0.05424    0.03692 =
         0.03385   -0.00293    0.01158    0.00527
C38   1    0.857818    0.905020    0.935271    11.00000    0.04449    0.05010 =
         0.03644    0.00634    0.01159    0.00737
C39   1    0.861819    1.025977    0.812455    11.00000    0.08530    0.03813 =
         0.05805    0.00053    0.03648    0.01072
C40   1    0.661953    0.860745    0.801691    11.00000    0.05919    0.03457 =
         0.03203    0.00868    0.01403    0.01786

C41   1    0.416691    0.865693    0.100378    11.00000    0.14468    0.04421 =
         0.05224    0.00485    0.02022    0.02940
AFIX  43
H41   2    0.429312    0.886073    0.158735    11.00000   -1.20000
AFIX   0
C42   1    0.301784    0.803471    0.048887    11.00000    0.13120    0.07184 =
         0.13182    0.03692    0.07899    0.04361
AFIX  43
H42   2    0.238641    0.786747    0.072324    11.00000   -1.20000
AFIX   0
C43   1    0.295675    0.771078   -0.039985    11.00000    0.07708    0.06570 =
         0.08479    0.00647    0.00224    0.01690
AFIX  43
H43   2    0.227633    0.730478   -0.077791    11.00000   -1.20000
AFIX   0
C44   1    0.393192    0.801957   -0.067001    11.00000    0.10731    0.07223 =
         0.08763    0.00960    0.04480    0.01948
AFIX  43
H44   2    0.390443    0.777557   -0.124501    11.00000   -1.20000
AFIX   0
C45   1    0.491018    0.863643   -0.018061    11.00000    0.09725    0.09181 =
         0.08889    0.00742    0.02669    0.03364
AFIX  43
H45   2    0.552032    0.886477   -0.041584    11.00000   -1.20000
AFIX   0
C46   1    0.502464    0.892588    0.062748    11.00000    0.08330    0.09851 =
         0.08692    0.05259    0.02876    0.04224
C47   1    0.617523    0.965941    0.120655    11.00000    0.09040    0.09426 =
         0.09304    0.03206    0.01181    0.03525
AFIX 137
H47A  2    0.609730    1.039561    0.140910    11.00000   -1.50000
H47B  2    0.677682    0.963640    0.089440    11.00000   -1.50000
H47C  2    0.636368    0.940021    0.167453    11.00000   -1.50000
AFIX   0

PART -1
C48   1    1.026522    0.525406   -0.061849    10.50000    0.06026    0.11769 =
         0.04432    0.00932   -0.00122   -0.01423
AFIX  43
H48   2    1.024330    0.537645   -0.113503    10.50000   -1.20000
AFIX   0
C49   1    1.037243    0.426705   -0.057338    10.50000    0.06962    0.09495 =
         0.06295    0.00053    0.02667   -0.00920
AFIX  43
H49   2    1.040882    0.372094   -0.104830    10.50000   -1.20000
AFIX   0
C50   1    1.042628    0.408987    0.018865    10.50000    0.07360    0.07429 =
         0.07241    0.01059    0.03173    0.01102
AFIX  43
H50   2    1.050478    0.341910    0.023963    10.50000   -1.20000
AFIX   0
C51   1    1.036399    0.490395    0.087244    10.50000    0.06327    0.07782 =
         0.05564    0.01667    0.02462    0.02085
AFIX  43
H51   2    1.039316    0.477064    0.138550    10.50000   -1.20000
AFIX   0
C52   1    1.025948    0.591733    0.083466    10.50000    0.05710    0.08358 =
         0.05264    0.01875    0.01011    0.02600
AFIX  43
H52   2    1.023971    0.646238    0.131574    10.50000   -1.20000
AFIX   0
C53   1    1.018486    0.610667    0.006971    10.50000    0.06562    0.09745 =
         0.04978    0.01740   -0.01035    0.01398
C54   1    0.983709    0.705043   -0.003436    10.50000    0.09503    0.07338 =
         0.06383    0.01671   -0.01379    0.01586
AFIX 137
H54A  2    1.009685    0.720907   -0.050560    10.50000   -1.50000
H54B  2    1.016762    0.765897    0.046497    10.50000   -1.50000
H54C  2    0.901297    0.691784   -0.013244    10.50000   -1.50000
AFIX   0
HKLF 4


REM  rottschaefer114_a.res in P-1
REM wR2 = 0.1120, GooF = S = 1.078, Restrained GooF = 1.078 for all data
REM R1 = 0.0403 for 9927 Fo > 4sig(Fo) and 0.0416 for all 10372 data
REM 664 parameters refined using 0 restraints

END

WGHT      0.0640      4.7557

REM Highest difference peak  3.385,  deepest hole -1.106,  1-sigma level  0.108
Q1    1   0.8430  0.8638  0.8654  11.00000  0.05    3.39
Q2    1   0.8217  0.8429  0.7507  11.00000  0.05    2.73
Q3    1   0.6164  0.8853  0.0241  11.00000  0.05    1.09
Q4    1   0.3353  0.8437  0.1131  11.00000  0.05    0.76
Q5    1   0.8754  0.8958  0.9636  11.00000  0.05    0.72
Q6    1   0.8007  0.6603  0.5196  11.00000  0.05    0.67
Q7    1   0.7737  0.8064  0.5948  11.00000  0.05    0.65
Q8    1   0.7161  0.8795  0.5161  11.00000  0.05    0.62
Q9    1   0.7079  0.7814  0.4390  11.00000  0.05    0.59
Q10   1   0.7364  0.9039  0.6332  11.00000  0.05    0.57
Q11   1   0.7924  0.9228  0.7538  11.00000  0.05    0.56
Q12   1   0.8253  0.7779  0.8473  11.00000  0.05    0.52
Q13   1   0.8296  0.6752  0.6304  11.00000  0.05    0.50
;
_shelx_res_checksum              15770
_olex2_date_sample_data_collection 2019-05-21
_olex2_submission_special_instructions 'No special instructions were received'
_oxdiff_exptl_absorpt_empirical_details 
;
Empirical correction (ABSPACK) includes:
- Absorption correction using spherical harmonics
- Frame scaling
;
_oxdiff_exptl_absorpt_empirical_full_max 1.494
_oxdiff_exptl_absorpt_empirical_full_min 0.612
####################################################################### 
# 
# This file contains crystal structure data downloaded from the 
# Cambridge Structural Database (CSD) hosted by the Cambridge 
# Crystallographic Data Centre (CCDC).
# 
# Full information about CCDC data access policies and citation 
# guidelines are available at http://www.ccdc.cam.ac.uk/access/V1 
# 
# Audit and citation data items may have been added by the CCDC. 
# Please retain this information to preserve the provenance of 
# this file and to allow appropriate attribution of the data. 
# 
#######################################################################

data_compound4b
_database_code_depnum_ccdc_archive 'CCDC 1939610'
loop_
_audit_author_name
_audit_author_address
'Hans Georg Stammler'
;University of Bielefeld
Germany
;
_audit_update_record             
;
2019-07-10 deposited with the CCDC.	2019-10-18 downloaded from the CCDC.
;


_audit_creation_date             2019-04-08
_audit_creation_method           
;
Olex2 1.2
(compiled 2018.05.29 svn.r3508 for OlexSys, GUI svn.r5506)
;
_shelx_SHELXL_version_number     2018/3
_chemical_name_common            ?
_chemical_name_systematic        ?
_chemical_formula_moiety         'C34 H41 N2 P3'
_chemical_formula_sum            'C34 H41 N2 P3'
_chemical_formula_weight         570.60
_chemical_melting_point          ?
_chemical_oxdiff_formula         'C34 H41 N2 P3'
loop_
_atom_type_symbol
_atom_type_description
_atom_type_scat_dispersion_real
_atom_type_scat_dispersion_imag
_atom_type_scat_source
C C 0.0033 0.0016 'International Tables Vol C Tables 4.2.6.8 and 6.1.1.4'
H H 0.0000 0.0000 'International Tables Vol C Tables 4.2.6.8 and 6.1.1.4'
N N 0.0061 0.0033 'International Tables Vol C Tables 4.2.6.8 and 6.1.1.4'
P P 0.1023 0.0942 'International Tables Vol C Tables 4.2.6.8 and 6.1.1.4'

_shelx_space_group_comment       
;
The symmetry employed for this shelxl refinement is uniquely defined
by the following loop, which should always be used as a source of
symmetry information in preference to the above space-group names.
They are only intended as comments.
;
_space_group_crystal_system      monoclinic
_space_group_IT_number           15
_space_group_name_H-M_alt        'C 1 2/c 1'
_space_group_name_Hall           '-C 2yc'
loop_
_space_group_symop_operation_xyz
'x, y, z'
'-x, y, -z+1/2'
'x+1/2, y+1/2, z'
'-x+1/2, y+1/2, -z+1/2'
'-x, -y, -z'
'x, -y, z-1/2'
'-x+1/2, -y+1/2, -z'
'x+1/2, -y+1/2, z-1/2'

_cell_length_a                   10.8550(3)
_cell_length_b                   15.5962(3)
_cell_length_c                   19.1059(4)
_cell_angle_alpha                90
_cell_angle_beta                 102.358(2)
_cell_angle_gamma                90
_cell_volume                     3159.62(13)
_cell_formula_units_Z            4
_cell_measurement_reflns_used    27571
_cell_measurement_temperature    100.01(10)
_cell_measurement_theta_max      32.6240
_cell_measurement_theta_min      3.4780
_shelx_estimated_absorpt_T_max   ?
_shelx_estimated_absorpt_T_min   ?
_exptl_absorpt_coefficient_mu    0.213
_exptl_absorpt_correction_T_max  1.000
_exptl_absorpt_correction_T_min  0.532
_exptl_absorpt_correction_type   gaussian
_exptl_absorpt_process_details   
;
CrysAlisPro 1.171.40.47a (Rigaku Oxford Diffraction, 2019)
Numerical absorption correction based on gaussian integration over
			a multifaceted crystal model
Empirical absorption correction using spherical harmonics,
 implemented in SCALE3 ABSPACK scaling algorithm.
;
_exptl_absorpt_special_details   ?
_exptl_crystal_colour            'clear yellow'
_exptl_crystal_colour_lustre     clear
_exptl_crystal_colour_primary    yellow
_exptl_crystal_density_diffrn    1.200
_exptl_crystal_density_meas      ?
_exptl_crystal_density_method    ?
_exptl_crystal_description       block
_exptl_crystal_F_000             1216
loop_
_exptl_crystal_face_index_h
_exptl_crystal_face_index_k
_exptl_crystal_face_index_l
_exptl_crystal_face_perp_dist
0 1 0 0.0537
0 -1 0 0.0537
1 -3 5 0.1090
-1 3 -5 0.1090
-5 0 2 0.1416
5 0 -2 0.1416
0 0 1 0.1069
0 0 -1 0.1069
1 5 4 0.0787

_exptl_crystal_size_max          0.286
_exptl_crystal_size_mid          0.214
_exptl_crystal_size_min          0.107
loop_
_exptl_oxdiff_crystal_face_indexfrac_h
_exptl_oxdiff_crystal_face_indexfrac_k
_exptl_oxdiff_crystal_face_indexfrac_l
_exptl_oxdiff_crystal_face_x
_exptl_oxdiff_crystal_face_y
_exptl_oxdiff_crystal_face_z
0.0033 0.9995 0.0103 -0.0377 0.0024 0.0253
-0.0033 -0.9995 -0.0103 0.0377 -0.0024 -0.0253
0.9832 -3.0443 4.9732 -0.0021 -0.0839 -0.2398
-0.9832 3.0443 -4.9732 0.0021 0.0839 0.2398
-5.0029 0.0401 1.9965 0.0007 0.3257 -0.0289
5.0029 -0.0401 -1.9965 -0.0007 -0.3257 0.0289
-0.0014 -0.0070 1.0006 -0.0213 -0.0022 -0.0314
0.0014 0.0070 -1.0006 0.0213 0.0022 0.0314
1.0111 4.9588 4.0547 -0.2822 -0.0628 -0.0058

_exptl_transmission_factor_max   ?
_exptl_transmission_factor_min   ?
_diffrn_reflns_av_R_equivalents  0.0394
_diffrn_reflns_av_unetI/netI     0.0210
_diffrn_reflns_Laue_measured_fraction_full 0.998
_diffrn_reflns_Laue_measured_fraction_max 0.971
_diffrn_reflns_limit_h_max       16
_diffrn_reflns_limit_h_min       -16
_diffrn_reflns_limit_k_max       23
_diffrn_reflns_limit_k_min       -23
_diffrn_reflns_limit_l_max       28
_diffrn_reflns_limit_l_min       -29
_diffrn_reflns_number            70658
_diffrn_reflns_point_group_measured_fraction_full 0.998
_diffrn_reflns_point_group_measured_fraction_max 0.971
_diffrn_reflns_theta_full        25.242
_diffrn_reflns_theta_max         32.824
_diffrn_reflns_theta_min         2.612
_diffrn_ambient_environment      N~2~
_diffrn_ambient_temperature      100.01(10)
_diffrn_detector                 'CCD plate'
_diffrn_detector_area_resol_mean 5.3114
_diffrn_detector_type            Atlas
_diffrn_measured_fraction_theta_full 0.998
_diffrn_measured_fraction_theta_max 0.971
_diffrn_measurement_details      
;
List of Runs (angles in degrees, time in seconds):

  # Type    Start    End  Width  t~exp~   \w     \q     \k     \f   Frames
#--------------------------------------------------------------------------
  1  \w    -38.00  54.00   1.00    5.50    --  -17.14  38.00 120.00   92
  2  \w    -76.00 -27.00   1.00    5.50    --  -17.14 132.00 101.29   49
  3  \w    -13.00  88.00   1.00    5.50    --   17.14  77.00-150.00  101
  4  \w     -8.00  86.00   1.00    5.50    --   17.14  57.00   0.00   94
  5  \w    -54.00  38.00   1.00    5.50    --   17.14 -38.00 -60.00   92
  6  \w     -8.00  86.00   1.00    5.50    --   17.14  57.00 120.00   94
  7  \w    -54.00  47.00   1.00    5.50    --   17.14 -77.00-150.00  101
  8  \w    -32.00  53.00   1.00    5.50    --   17.14 -90.00 -83.29   85
  9  \w    -11.00  62.00   1.00    5.50    --   17.14-110.00  65.63   73
 10  \w    -91.00 -39.00   1.00    5.50    --  -17.14 154.00-144.14   52
 11  \w    -91.00 -39.00   1.00    5.50    --  -17.14 154.00 135.98   52
 12  \w    -84.00 -34.00   1.00    5.50    --  -17.14 146.00 -80.12   50
 13  \w     35.00 101.00   1.00    5.50    --   17.14 178.00 120.00   66
 14  \w    -13.00  88.00   1.00    5.50    --   17.14  77.00-120.00  101
 15  \w     34.00 102.00   1.00    5.50    --   17.14-178.00 -90.00   68
 16  \w      2.00  71.00   1.00    5.50    --   17.14-125.00 160.51   69
 17  \w     35.00 101.00   1.00    5.50    --   17.14 178.00-180.00   66
 18  \w     -2.00  68.00   1.00    5.50    --   17.14-120.00 125.51   70
 19  \w    -20.00   5.00   1.00    5.50    --   17.14 -99.00  30.00   25
;
_diffrn_measurement_device       'four-circle diffractometer'
_diffrn_measurement_device_type  'SuperNova, Dual, Cu at home/near, Atlas'
_diffrn_measurement_method       '\w scans'
_diffrn_orient_matrix_type       
'CrysAlisPro convention (1999,Acta A55,543-557)'
_diffrn_orient_matrix_UB_11      -0.0090364000
_diffrn_orient_matrix_UB_12      -0.0374407000
_diffrn_orient_matrix_UB_13      -0.0215650000
_diffrn_orient_matrix_UB_21      -0.0659637000
_diffrn_orient_matrix_UB_22      0.0026133000
_diffrn_orient_matrix_UB_23      -0.0022327000
_diffrn_orient_matrix_UB_31      -0.0064682000
_diffrn_orient_matrix_UB_32      0.0256821000
_diffrn_orient_matrix_UB_33      -0.0312164000
_diffrn_oxdiff_digest_frames     
;
014a6c2231e60673a3ba0a2b5582dd226001962acb7
;
_diffrn_oxdiff_digest_hkl        
;
01dce08475e98abda01380f1a78eca99c2b341
;
_diffrn_radiation_monochromator  mirror
_diffrn_radiation_probe          x-ray
_diffrn_radiation_type           MoK\a
_diffrn_radiation_wavelength     0.71073
_diffrn_source                   'micro-focus sealed X-ray tube'
_diffrn_source_type              'SuperNova (Mo) X-ray Source'
_reflns_Friedel_coverage         0.000
_reflns_Friedel_fraction_full    .
_reflns_Friedel_fraction_max     .
_reflns_number_gt                4716
_reflns_number_total             5715
_reflns_odcompleteness_completeness 99.92
_reflns_odcompleteness_iscentric 1
_reflns_odcompleteness_theta     30.01
_reflns_special_details          
;
 Reflections were merged by SHELXL according to the crystal
 class for the calculation of statistics and refinement.
 
 _reflns_Friedel_fraction is defined as the number of unique
 Friedel pairs measured divided by the number that would be
 possible theoretically, ignoring centric projections and
 systematic absences.
;
_reflns_threshold_expression     'I > 2\s(I)'
_computing_cell_refinement       'CrysAlisPro 1.171.40.47a (Rigaku OD, 2019)'
_computing_data_collection       'CrysAlisPro 1.171.40.47a (Rigaku OD, 2019)'
_computing_data_reduction        'CrysAlisPro 1.171.40.47a (Rigaku OD, 2019)'
_computing_molecular_graphics    'Olex2 (Dolomanov et al., 2009)'
_computing_publication_material  'Olex2 (Dolomanov et al., 2009)'
_computing_structure_refinement  'ShelXL (Sheldrick, 2015)'
_computing_structure_solution    'ShelXT (Sheldrick, 2015)'
_refine_diff_density_max         0.610
_refine_diff_density_min         -0.264
_refine_diff_density_rms         0.049
_refine_ls_extinction_coef       .
_refine_ls_extinction_method     none
_refine_ls_goodness_of_fit_ref   1.070
_refine_ls_hydrogen_treatment    constr
_refine_ls_matrix_type           full
_refine_ls_number_parameters     234
_refine_ls_number_reflns         5715
_refine_ls_number_restraints     0
_refine_ls_R_factor_all          0.0521
_refine_ls_R_factor_gt           0.0388
_refine_ls_restrained_S_all      1.070
_refine_ls_shift/su_max          0.001
_refine_ls_shift/su_mean         0.000
_refine_ls_structure_factor_coef Fsqd
_refine_ls_weighting_details     
'w=1/[\s^2^(Fo^2^)+(0.0412P)^2^+2.3832P] where P=(Fo^2^+2Fc^2^)/3'
_refine_ls_weighting_scheme      calc
_refine_ls_wR_factor_gt          0.0970
_refine_ls_wR_factor_ref         0.1052
_refine_special_details          
'Disorder of the tolyl-ligand on a twofold axis (50:50). Influenced disorder of methylgroups C10 and C14 with the same occupation.'
_olex2_refinement_description    
;
1. Fixed Uiso
 At 1.2 times of:
  All C(H) groups, All C(H,H) groups
 At 1.5 times of:
  All C(H,H,H) groups
2. Others
 Fixed Sof: H9A(0.5) H9B(0.5) C10(0.5) H10A(0.5) H10B(0.5) H10C(0.5) C10B(0.5)
 H10D(0.5) H10E(0.5) H10F(0.5) H12(0.5) H12A(0.5) C14(0.5) H14A(0.5) H14B(0.5)
 H14C(0.5) C14B(0.5) H14D(0.5) H14E(0.5) H14F(0.5) C15(0.5) C16(0.5) H16(0.5)
 C17(0.5) C18(0.5) H18(0.5) C19(0.5) H19(0.5) C20(0.5) H20(0.5) C21(0.5)
 H21A(0.5) H21B(0.5) H21C(0.5)
3.a Ternary CH refined with riding coordinates:
 C9(H9A), C9(H9B), C12(H12), C12(H12A)
3.b Aromatic/amide H refined with riding coordinates:
 C5(H5), C6(H6), C7(H7), C16(H16), C18(H18), C19(H19), C20(H20)
3.c Idealised Me refined as rotating group:
 C10(H10A,H10B,H10C), C10B(H10D,H10E,H10F), C11(H11A,H11B,H11C), C13(H13A,H13B,
 H13C), C14(H14A,H14B,H14C), C14B(H14D,H14E,H14F), C21(H21A,H21B,H21C)
;
_atom_sites_solution_hydrogens   geom
_atom_sites_solution_primary     dual
_atom_sites_solution_secondary   ?
loop_
_atom_site_label
_atom_site_type_symbol
_atom_site_fract_x
_atom_site_fract_y
_atom_site_fract_z
_atom_site_U_iso_or_equiv
_atom_site_adp_type
_atom_site_occupancy
_atom_site_site_symmetry_order
_atom_site_calc_flag
_atom_site_refinement_flags_posn
_atom_site_refinement_flags_adp
_atom_site_refinement_flags_occupancy
_atom_site_disorder_assembly
_atom_site_disorder_group
P1 P 0.44278(3) 0.60189(2) 0.66249(2) 0.02286(8) Uani 1 1 d . . . . .
P2 P 0.500000 0.68516(2) 0.750000 0.02432(9) Uani 1 2 d S T P . .
N1 N 0.45656(10) 0.42124(6) 0.69291(5) 0.0267(2) Uani 1 1 d . . . . .
C1 C 0.500000 0.37063(10) 0.750000 0.0324(4) Uani 1 2 d S T P . .
C2 C 0.47407(10) 0.50779(6) 0.71324(5) 0.02115(19) Uani 1 1 d . . . . .
C3 C 0.40956(13) 0.39264(7) 0.61994(5) 0.0281(2) Uani 1 1 d . . . . .
C4 C 0.49747(14) 0.36378(7) 0.58110(6) 0.0318(3) Uani 1 1 d . . . . .
C5 C 0.44942(17) 0.33704(8) 0.51054(6) 0.0403(3) Uani 1 1 d . . . . .
H5 H 0.504548 0.316619 0.483246 0.048 Uiso 1 1 calc R . . . .
C6 C 0.32262(17) 0.34037(8) 0.48085(6) 0.0450(4) Uani 1 1 d . . . . .
H6 H 0.293037 0.321751 0.434023 0.054 Uiso 1 1 calc R . . . .
C7 C 0.23848(16) 0.37112(9) 0.51984(7) 0.0408(3) Uani 1 1 d . . . . .
H7 H 0.153073 0.373997 0.498637 0.049 Uiso 1 1 calc R . . . .
C8 C 0.28034(14) 0.39800(7) 0.59090(6) 0.0323(3) Uani 1 1 d . . . . .
C9 C 0.63833(15) 0.36456(9) 0.60991(7) 0.0399(3) Uani 1 1 d . . . . .
H9A H 0.648881 0.373769 0.661589 0.048 Uiso 0.5 1 calc R . . A 1
H9B H 0.658546 0.384451 0.659707 0.048 Uiso 0.5 1 calc R . . B 2
C10 C 0.7085(5) 0.4440(3) 0.5821(3) 0.0440(10) Uani 0.5 1 d . . . C 1
H10A H 0.698629 0.440373 0.531044 0.066 Uiso 0.5 1 calc GR . . C 1
H10B H 0.796561 0.442572 0.604395 0.066 Uiso 0.5 1 calc GR . . C 1
H10C H 0.672279 0.496678 0.594219 0.066 Uiso 0.5 1 calc GR . . C 1
C10B C 0.6881(6) 0.4252(4) 0.5625(3) 0.0389(9) Uani 0.5 1 d . . . C 2
H10D H 0.667810 0.404340 0.514072 0.058 Uiso 0.5 1 calc GR . . C 2
H10E H 0.778009 0.429610 0.578133 0.058 Uiso 0.5 1 calc GR . . C 2
H10F H 0.650626 0.480576 0.564602 0.058 Uiso 0.5 1 calc GR . . C 2
C11 C 0.6993(2) 0.27753(11) 0.60290(10) 0.0634(5) Uani 1 1 d . . . . .
H11A H 0.658087 0.234256 0.625343 0.095 Uiso 1 1 calc GR . . . .
H11B H 0.787026 0.279780 0.625829 0.095 Uiso 1 1 calc GR . . . .
H11C H 0.691047 0.263889 0.553110 0.095 Uiso 1 1 calc GR . . . .
C12 C 0.18446(14) 0.43208(10) 0.63141(8) 0.0412(3) Uani 1 1 d . . . . .
H12 H 0.234095 0.449627 0.678277 0.049 Uiso 0.5 1 calc R . . D 1
H12A H 0.223704 0.441456 0.681989 0.049 Uiso 0.5 1 calc R . . E 2
C13 C 0.12277(14) 0.51432(10) 0.59732(8) 0.0433(3) Uani 1 1 d . . . . .
H13A H 0.186088 0.557633 0.598708 0.065 Uiso 1 1 calc GR . . . .
H13B H 0.061640 0.533794 0.623370 0.065 Uiso 1 1 calc GR . . . .
H13C H 0.081800 0.503246 0.548456 0.065 Uiso 1 1 calc GR . . . .
C14 C 0.1037(3) 0.3586(3) 0.6470(3) 0.0529(10) Uani 0.5 1 d . . . F 1
H14A H 0.053460 0.337298 0.602877 0.079 Uiso 0.5 1 calc GR . . F 1
H14B H 0.049353 0.378270 0.677269 0.079 Uiso 0.5 1 calc GR . . F 1
H14C H 0.156818 0.313516 0.670809 0.079 Uiso 0.5 1 calc GR . . F 1
C14B C 0.0615(3) 0.3716(3) 0.6237(2) 0.0479(9) Uani 0.5 1 d . . . F 2
H14D H 0.017161 0.370389 0.574500 0.072 Uiso 0.5 1 calc GR . . F 2
H14E H 0.007168 0.394027 0.652843 0.072 Uiso 0.5 1 calc GR . . F 2
H14F H 0.087224 0.314570 0.639094 0.072 Uiso 0.5 1 calc GR . . F 2
C15 C 0.52997(16) 0.27621(12) 0.75315(12) 0.0180(4) Uani 0.5 1 d . . . G -1
C16 C 0.4245(2) 0.22440(13) 0.73027(10) 0.0197(3) Uani 0.5 1 d . . . G -1
H16 H 0.346182 0.249468 0.712957 0.024 Uiso 0.5 1 calc R . . G -1
C17 C 0.4353(2) 0.13506(18) 0.73308(13) 0.0218(5) Uani 0.5 1 d . . . G -1
C18 C 0.5547(3) 0.10013(18) 0.75892(14) 0.0236(5) Uani 0.5 1 d . . . G -1
H18 H 0.563407 0.040841 0.761832 0.028 Uiso 0.5 1 calc R . . G -1
C19 C 0.6611(2) 0.15112(14) 0.78044(11) 0.0240(4) Uani 0.5 1 d . . . G -1
H19 H 0.739912 0.126136 0.796500 0.029 Uiso 0.5 1 calc R . . G -1
C20 C 0.6486(2) 0.23973(14) 0.77773(11) 0.0223(4) Uani 0.5 1 d . . . G -1
H20 H 0.719016 0.274555 0.792219 0.027 Uiso 0.5 1 calc R . . G -1
C21 C 0.3222(2) 0.07861(15) 0.70971(14) 0.0323(5) Uani 0.5 1 d . . . G -1
H21A H 0.257282 0.095596 0.733946 0.049 Uiso 0.5 1 calc GR . . G -1
H21B H 0.345328 0.020078 0.721315 0.049 Uiso 0.5 1 calc GR . . G -1
H21C H 0.291719 0.084003 0.658902 0.049 Uiso 0.5 1 calc GR . . G -1

loop_
_atom_site_aniso_label
_atom_site_aniso_U_11
_atom_site_aniso_U_22
_atom_site_aniso_U_33
_atom_site_aniso_U_23
_atom_site_aniso_U_13
_atom_site_aniso_U_12
P1 0.03096(14) 0.02012(13) 0.01752(12) 0.00270(9) 0.00523(10) 0.00222(10)
P2 0.0318(2) 0.01788(16) 0.02395(18) 0.000 0.00748(14) 0.000
N1 0.0495(6) 0.0183(4) 0.0139(4) -0.0010(3) 0.0103(4) -0.0022(4)
C1 0.0673(12) 0.0186(6) 0.0142(6) 0.000 0.0147(7) 0.000
C2 0.0309(5) 0.0178(4) 0.0161(4) -0.0002(3) 0.0082(4) 0.0000(3)
C3 0.0534(7) 0.0191(4) 0.0130(4) -0.0019(3) 0.0098(4) -0.0044(4)
C4 0.0620(8) 0.0176(4) 0.0187(5) 0.0032(4) 0.0151(5) 0.0055(5)
C5 0.0849(11) 0.0218(5) 0.0183(5) 0.0004(4) 0.0202(6) 0.0059(6)
C6 0.0919(12) 0.0242(5) 0.0164(5) -0.0040(4) 0.0062(6) -0.0039(6)
C7 0.0643(9) 0.0277(6) 0.0264(6) -0.0038(5) 0.0007(6) -0.0113(6)
C8 0.0523(7) 0.0231(5) 0.0225(5) -0.0022(4) 0.0100(5) -0.0088(5)
C9 0.0616(9) 0.0308(6) 0.0320(6) 0.0082(5) 0.0201(6) 0.0159(6)
C10 0.043(2) 0.033(2) 0.058(3) 0.0106(19) 0.015(2) -0.0006(16)
C10B 0.040(2) 0.040(3) 0.036(2) -0.0033(14) 0.0064(15) -0.0030(16)
C11 0.0986(15) 0.0476(9) 0.0455(9) 0.0075(7) 0.0187(9) 0.0413(10)
C12 0.0484(8) 0.0414(7) 0.0368(7) -0.0044(6) 0.0161(6) -0.0119(6)
C13 0.0397(7) 0.0505(8) 0.0370(7) -0.0117(6) 0.0024(5) -0.0020(6)
C14 0.0279(18) 0.0439(18) 0.088(3) 0.019(2) 0.0148(18) -0.0009(14)
C14B 0.0276(17) 0.054(2) 0.059(2) 0.0197(17) 0.0014(14) -0.0018(15)
C15 0.0234(12) 0.0174(7) 0.0132(7) 0.0001(7) 0.0041(11) -0.0002(6)
C16 0.0206(10) 0.0210(9) 0.0170(8) 0.0008(7) 0.0026(7) 0.0010(7)
C17 0.0265(11) 0.0193(11) 0.0188(10) -0.0001(9) 0.0035(8) -0.0008(10)
C18 0.0320(11) 0.0171(11) 0.0222(11) 0.0002(10) 0.0067(8) -0.0008(10)
C19 0.0220(9) 0.0254(9) 0.0236(9) 0.0021(7) 0.0028(7) 0.0036(7)
C20 0.0230(11) 0.0226(9) 0.0211(9) -0.0002(7) 0.0038(7) -0.0008(8)
C21 0.0302(11) 0.0234(10) 0.0395(13) -0.0012(9) -0.0011(9) -0.0059(8)

_geom_special_details            
;
 All esds (except the esd in the dihedral angle between two l.s. planes)
 are estimated using the full covariance matrix.  The cell esds are taken
 into account individually in the estimation of esds in distances, angles
 and torsion angles; correlations between esds in cell parameters are only
 used when they are defined by crystal symmetry.  An approximate (isotropic)
 treatment of cell esds is used for estimating esds involving l.s. planes.
;
loop_
_geom_bond_atom_site_label_1
_geom_bond_atom_site_label_2
_geom_bond_distance
_geom_bond_site_symmetry_2
_geom_bond_publ_flag
P1 P2 2.1032(4) . ?
P1 C2 1.7516(10) . ?
N1 C1 1.3472(13) . ?
N1 C2 1.4063(13) . ?
N1 C3 1.4485(13) . ?
C1 C15 1.507(2) . ?
C2 C2 1.3971(19) 2_656 ?
C3 C4 1.4025(17) . ?
C3 C8 1.3961(19) . ?
C4 C5 1.4010(17) . ?
C4 C9 1.510(2) . ?
C5 H5 0.9300 . ?
C5 C6 1.373(2) . ?
C6 H6 0.9300 . ?
C6 C7 1.382(2) . ?
C7 H7 0.9300 . ?
C7 C8 1.4006(17) . ?
C8 C12 1.520(2) . ?
C9 H9A 0.9800 . ?
C9 H9B 0.9800 . ?
C9 C10 1.603(6) . ?
C9 C10B 1.489(7) . ?
C9 C11 1.528(2) . ?
C10 H10A 0.9600 . ?
C10 H10B 0.9600 . ?
C10 H10C 0.9600 . ?
C10B H10D 0.9600 . ?
C10B H10E 0.9600 . ?
C10B H10F 0.9600 . ?
C11 H11A 0.9600 . ?
C11 H11B 0.9600 . ?
C11 H11C 0.9600 . ?
C12 H12 0.9800 . ?
C12 H12A 0.9800 . ?
C12 C13 1.527(2) . ?
C12 C14 1.511(4) . ?
C12 C14B 1.614(4) . ?
C13 H13A 0.9600 . ?
C13 H13B 0.9600 . ?
C13 H13C 0.9600 . ?
C14 H14A 0.9600 . ?
C14 H14B 0.9600 . ?
C14 H14C 0.9600 . ?
C14B H14D 0.9600 . ?
C14B H14E 0.9600 . ?
C14B H14F 0.9600 . ?
C15 C16 1.393(3) . ?
C15 C20 1.394(3) . ?
C16 H16 0.9300 . ?
C16 C17 1.398(3) . ?
C17 C18 1.396(3) . ?
C17 C21 1.498(3) . ?
C18 H18 0.9300 . ?
C18 C19 1.390(3) . ?
C19 H19 0.9300 . ?
C19 C20 1.388(3) . ?
C20 H20 0.9300 . ?
C21 H21A 0.9600 . ?
C21 H21B 0.9600 . ?
C21 H21C 0.9600 . ?

loop_
_geom_angle_atom_site_label_1
_geom_angle_atom_site_label_2
_geom_angle_atom_site_label_3
_geom_angle
_geom_angle_site_symmetry_1
_geom_angle_site_symmetry_3
_geom_angle_publ_flag
C2 P1 P2 95.05(3) . . ?
P1 P2 P1 103.73(2) 2_656 . ?
C1 N1 C2 109.61(9) . . ?
C1 N1 C3 126.09(10) . . ?
C2 N1 C3 124.08(9) . . ?
N1 C1 N1 108.27(13) . 2_656 ?
N1 C1 C15 129.81(11) . . ?
N1 C1 C15 120.34(10) 2_656 . ?
N1 C2 P1 130.74(7) . . ?
C2 C2 P1 123.04(3) 2_656 . ?
C2 C2 N1 106.21(5) 2_656 . ?
C4 C3 N1 117.95(12) . . ?
C8 C3 N1 118.75(11) . . ?
C8 C3 C4 123.26(10) . . ?
C3 C4 C9 123.72(11) . . ?
C5 C4 C3 116.70(13) . . ?
C5 C4 C9 119.50(12) . . ?
C4 C5 H5 119.3 . . ?
C6 C5 C4 121.34(13) . . ?
C6 C5 H5 119.3 . . ?
C5 C6 H6 119.7 . . ?
C5 C6 C7 120.68(12) . . ?
C7 C6 H6 119.7 . . ?
C6 C7 H7 119.6 . . ?
C6 C7 C8 120.77(15) . . ?
C8 C7 H7 119.6 . . ?
C3 C8 C7 117.21(12) . . ?
C3 C8 C12 123.91(11) . . ?
C7 C8 C12 118.88(13) . . ?
C4 C9 H9A 105.0 . . ?
C4 C9 H9B 110.8 . . ?
C4 C9 C10 113.6(2) . . ?
C4 C9 C11 112.62(14) . . ?
C10 C9 H9A 105.0 . . ?
C10B C9 C4 104.7(2) . . ?
C10B C9 H9B 110.8 . . ?
C10B C9 C11 106.9(3) . . ?
C11 C9 H9A 105.0 . . ?
C11 C9 H9B 110.8 . . ?
C11 C9 C10 114.3(3) . . ?
C9 C10 H10A 109.5 . . ?
C9 C10 H10B 109.5 . . ?
C9 C10 H10C 109.5 . . ?
H10A C10 H10B 109.5 . . ?
H10A C10 H10C 109.5 . . ?
H10B C10 H10C 109.5 . . ?
C9 C10B H10D 109.5 . . ?
C9 C10B H10E 109.5 . . ?
C9 C10B H10F 109.5 . . ?
H10D C10B H10E 109.5 . . ?
H10D C10B H10F 109.5 . . ?
H10E C10B H10F 109.5 . . ?
C9 C11 H11A 109.5 . . ?
C9 C11 H11B 109.5 . . ?
C9 C11 H11C 109.5 . . ?
H11A C11 H11B 109.5 . . ?
H11A C11 H11C 109.5 . . ?
H11B C11 H11C 109.5 . . ?
C8 C12 H12 105.1 . . ?
C8 C12 H12A 110.7 . . ?
C8 C12 C13 111.24(11) . . ?
C8 C12 C14B 113.1(2) . . ?
C13 C12 H12 105.1 . . ?
C13 C12 H12A 110.7 . . ?
C13 C12 C14B 99.97(18) . . ?
C14 C12 C8 109.0(2) . . ?
C14 C12 H12 105.1 . . ?
C14 C12 C13 120.08(19) . . ?
C14B C12 H12A 110.7 . . ?
C12 C13 H13A 109.5 . . ?
C12 C13 H13B 109.5 . . ?
C12 C13 H13C 109.5 . . ?
H13A C13 H13B 109.5 . . ?
H13A C13 H13C 109.5 . . ?
H13B C13 H13C 109.5 . . ?
C12 C14 H14A 109.5 . . ?
C12 C14 H14B 109.5 . . ?
C12 C14 H14C 109.5 . . ?
H14A C14 H14B 109.5 . . ?
H14A C14 H14C 109.5 . . ?
H14B C14 H14C 109.5 . . ?
C12 C14B H14D 109.5 . . ?
C12 C14B H14E 109.5 . . ?
C12 C14B H14F 109.5 . . ?
H14D C14B H14E 109.5 . . ?
H14D C14B H14F 109.5 . . ?
H14E C14B H14F 109.5 . . ?
C16 C15 C1 113.49(15) . . ?
C16 C15 C20 120.5(2) . . ?
C20 C15 C1 126.04(16) . . ?
C15 C16 H16 119.7 . . ?
C15 C16 C17 120.6(2) . . ?
C17 C16 H16 119.7 . . ?
C16 C17 C21 121.2(2) . . ?
C18 C17 C16 117.8(2) . . ?
C18 C17 C21 121.04(18) . . ?
C17 C18 H18 118.9 . . ?
C19 C18 C17 122.1(2) . . ?
C19 C18 H18 118.9 . . ?
C18 C19 H19 120.3 . . ?
C20 C19 C18 119.3(2) . . ?
C20 C19 H19 120.3 . . ?
C15 C20 H20 120.2 . . ?
C19 C20 C15 119.6(2) . . ?
C19 C20 H20 120.2 . . ?
C17 C21 H21A 109.5 . . ?
C17 C21 H21B 109.5 . . ?
C17 C21 H21C 109.5 . . ?
H21A C21 H21B 109.5 . . ?
H21A C21 H21C 109.5 . . ?
H21B C21 H21C 109.5 . . ?

loop_
_geom_torsion_atom_site_label_1
_geom_torsion_atom_site_label_2
_geom_torsion_atom_site_label_3
_geom_torsion_atom_site_label_4
_geom_torsion
_geom_torsion_site_symmetry_1
_geom_torsion_site_symmetry_2
_geom_torsion_site_symmetry_3
_geom_torsion_site_symmetry_4
_geom_torsion_publ_flag
P2 P1 C2 N1 178.08(10) . . . . ?
P2 P1 C2 C2 -2.48(13) . . . 2_656 ?
N1 C1 C15 C16 -65.6(2) . . . . ?
N1 C1 C15 C16 130.53(15) 2_656 . . . ?
N1 C1 C15 C20 116.1(2) . . . . ?
N1 C1 C15 C20 -47.8(2) 2_656 . . . ?
N1 C3 C4 C5 -179.60(10) . . . . ?
N1 C3 C4 C9 -2.81(16) . . . . ?
N1 C3 C8 C7 178.97(10) . . . . ?
N1 C3 C8 C12 -0.18(17) . . . . ?
C1 N1 C2 P1 177.09(7) . . . . ?
C1 N1 C2 C2 -2.42(14) . . . 2_656 ?
C1 N1 C3 C4 -74.10(14) . . . . ?
C1 N1 C3 C8 108.21(12) . . . . ?
C1 C15 C16 C17 -176.95(18) . . . . ?
C1 C15 C20 C19 177.17(18) . . . . ?
C2 N1 C1 N1 0.93(5) . . . 2_656 ?
C2 N1 C1 C15 -164.44(11) . . . . ?
C2 N1 C3 C4 99.80(13) . . . . ?
C2 N1 C3 C8 -77.89(14) . . . . ?
C3 N1 C1 N1 175.57(13) . . . 2_656 ?
C3 N1 C1 C15 10.19(17) . . . . ?
C3 N1 C2 P1 2.32(18) . . . . ?
C3 N1 C2 C2 -177.19(12) . . . 2_656 ?
C3 C4 C5 C6 0.99(17) . . . . ?
C3 C4 C9 C10 -99.8(2) . . . . ?
C3 C4 C9 C10B -116.1(2) . . . . ?
C3 C4 C9 C11 128.15(13) . . . . ?
C3 C8 C12 C13 115.20(14) . . . . ?
C3 C8 C12 C14 -110.2(2) . . . . ?
C3 C8 C12 C14B -133.25(18) . . . . ?
C4 C3 C8 C7 1.40(17) . . . . ?
C4 C3 C8 C12 -177.74(11) . . . . ?
C4 C5 C6 C7 0.58(19) . . . . ?
C5 C4 C9 C10 76.9(3) . . . . ?
C5 C4 C9 C10B 60.6(2) . . . . ?
C5 C4 C9 C11 -55.15(16) . . . . ?
C5 C6 C7 C8 -1.2(2) . . . . ?
C6 C7 C8 C3 0.27(18) . . . . ?
C6 C7 C8 C12 179.46(12) . . . . ?
C7 C8 C12 C13 -63.93(15) . . . . ?
C7 C8 C12 C14 70.7(2) . . . . ?
C7 C8 C12 C14B 47.6(2) . . . . ?
C8 C3 C4 C5 -2.02(16) . . . . ?
C8 C3 C4 C9 174.77(11) . . . . ?
C9 C4 C5 C6 -175.93(11) . . . . ?
C15 C16 C17 C18 -0.5(3) . . . . ?
C15 C16 C17 C21 179.0(2) . . . . ?
C16 C15 C20 C19 -1.0(3) . . . . ?
C16 C17 C18 C19 -0.9(3) . . . . ?
C17 C18 C19 C20 1.4(3) . . . . ?
C18 C19 C20 C15 -0.4(3) . . . . ?
C20 C15 C16 C17 1.5(3) . . . . ?
C21 C17 C18 C19 179.5(3) . . . . ?

_shelx_res_file                  
;
TITL rottschaefer110_a.res in C2/c
    rottschaefer110.res
    created by SHELXL-2018/3 at 08:50:10 on 08-Apr-2019
REM Old TITL rottschaefer110 in C2/c #15
REM SHELXT solution in C2/c: R1 0.195, Rweak 0.085, Alpha 0.028
REM <I/s> 1.042 for 123 systematic absences, Orientation as input
REM Formula found by SHELXT: C32 N4 P3
CELL 0.71073 10.855 15.5962 19.1059 90 102.358 90
ZERR 4 0.0003 0.0003 0.0004 0 0.002 0
LATT 7
SYMM -X,+Y,0.5-Z
SFAC C H N P
UNIT 136 164 8 12

L.S. 11
PLAN  4
BOND $H
more -1
conf
list
fmap 2
acta
OMIT 3 3 0
OMIT 0 6 9
OMIT -3 3 3
REM <olex2.extras>
REM <HklSrc "%.\\rottschaefer110.hkl">
REM </olex2.extras>

WGHT    0.041200    2.383200
FVAR       3.30804
P1    4    0.442783    0.601894    0.662489    11.00000    0.03096    0.02012 =
         0.01752    0.00270    0.00523    0.00222
P2    4    0.500000    0.685164    0.750000    10.50000    0.03182    0.01788 =
         0.02395    0.00000    0.00748    0.00000
N1    3    0.456558    0.421239    0.692909    11.00000    0.04952    0.01828 =
         0.01389   -0.00102    0.01029   -0.00215
C1    1    0.500000    0.370633    0.750000    10.50000    0.06726    0.01856 =
         0.01416    0.00000    0.01470    0.00000
C2    1    0.474067    0.507795    0.713236    11.00000    0.03095    0.01779 =
         0.01613   -0.00020    0.00818   -0.00003
C3    1    0.409562    0.392643    0.619943    11.00000    0.05338    0.01910 =
         0.01297   -0.00185    0.00985   -0.00439
C4    1    0.497474    0.363785    0.581104    11.00000    0.06205    0.01762 =
         0.01868    0.00322    0.01514    0.00548
C5    1    0.449425    0.337043    0.510536    11.00000    0.08491    0.02177 =
         0.01825    0.00045    0.02020    0.00594
AFIX  43
H5    2    0.504548    0.316619    0.483246    11.00000   -1.20000
AFIX   0
C6    1    0.322622    0.340375    0.480849    11.00000    0.09188    0.02418 =
         0.01638   -0.00395    0.00615   -0.00391
AFIX  43
H6    2    0.293037    0.321751    0.434023    11.00000   -1.20000
AFIX   0
C7    1    0.238484    0.371122    0.519838    11.00000    0.06429    0.02774 =
         0.02642   -0.00381    0.00074   -0.01127
AFIX  43
H7    2    0.153073    0.373997    0.498637    11.00000   -1.20000
AFIX   0
C8    1    0.280344    0.398003    0.590905    11.00000    0.05228    0.02310 =
         0.02249   -0.00224    0.00998   -0.00882
C9    1    0.638335    0.364555    0.609906    11.00000    0.06156    0.03076 =
         0.03200    0.00821    0.02006    0.01591
PART 1
AFIX  13
H9A   2    0.648881    0.373769    0.661589    10.50000   -1.20000
AFIX  13
PART 0
PART 2
H9B   2    0.658546    0.384451    0.659707    10.50000   -1.20000
AFIX   0
PART 0
PART 1
C10   1    0.708489    0.444017    0.582102    10.50000    0.04336    0.03250 =
         0.05780    0.01060    0.01476   -0.00062
AFIX 137
H10A  2    0.698629    0.440373    0.531044    10.50000   -1.50000
H10B  2    0.796561    0.442572    0.604395    10.50000   -1.50000
H10C  2    0.672279    0.496678    0.594219    10.50000   -1.50000
AFIX   0
PART 0
PART 2
C10B  1    0.688115    0.425150    0.562466    10.50000    0.04001    0.03997 =
         0.03600   -0.00335    0.00638   -0.00295
AFIX 137
H10D  2    0.667810    0.404340    0.514072    10.50000   -1.50000
H10E  2    0.778009    0.429610    0.578133    10.50000   -1.50000
H10F  2    0.650626    0.480576    0.564602    10.50000   -1.50000
AFIX   0
PART 0
C11   1    0.699291    0.277529    0.602895    11.00000    0.09864    0.04758 =
         0.04554    0.00746    0.01872    0.04132
AFIX 137
H11A  2    0.658087    0.234256    0.625343    11.00000   -1.50000
H11B  2    0.787026    0.279780    0.625829    11.00000   -1.50000
H11C  2    0.691047    0.263889    0.553110    11.00000   -1.50000
AFIX   0
C12   1    0.184457    0.432082    0.631413    11.00000    0.04844    0.04145 =
         0.03681   -0.00443    0.01614   -0.01187
PART 1
AFIX  13
H12   2    0.234095    0.449627    0.678277    10.50000   -1.20000
AFIX  13
PART 0
PART 2
H12A  2    0.223704    0.441456    0.681989    10.50000   -1.20000
AFIX   0
PART 0
C13   1    0.122771    0.514321    0.597323    11.00000    0.03969    0.05051 =
         0.03697   -0.01170    0.00240   -0.00198
AFIX 137
H13A  2    0.186088    0.557633    0.598708    11.00000   -1.50000
H13B  2    0.061640    0.533794    0.623370    11.00000   -1.50000
H13C  2    0.081800    0.503246    0.548456    11.00000   -1.50000
AFIX   0
PART 1
C14   1    0.103653    0.358589    0.647015    10.50000    0.02791    0.04391 =
         0.08809    0.01879    0.01481   -0.00087
AFIX 137
H14A  2    0.053460    0.337298    0.602877    10.50000   -1.50000
H14B  2    0.049353    0.378270    0.677269    10.50000   -1.50000
H14C  2    0.156818    0.313516    0.670809    10.50000   -1.50000
AFIX   0
PART 0
PART 2
C14B  1    0.061548    0.371643    0.623679    10.50000    0.02759    0.05402 =
         0.05865    0.01974    0.00136   -0.00175
AFIX 137
H14D  2    0.017161    0.370389    0.574500    10.50000   -1.50000
H14E  2    0.007168    0.394027    0.652843    10.50000   -1.50000
H14F  2    0.087224    0.314570    0.639094    10.50000   -1.50000
AFIX   0
PART 0
PART -1
C15   1    0.529974    0.276206    0.753149    10.50000    0.02340    0.01736 =
         0.01318    0.00005    0.00405   -0.00016
C16   1    0.424512    0.224396    0.730271    10.50000    0.02058    0.02099 =
         0.01701    0.00076    0.00263    0.00102
AFIX  43
H16   2    0.346182    0.249468    0.712957    10.50000   -1.20000
AFIX   0
C17   1    0.435273    0.135060    0.733083    10.50000    0.02654    0.01930 =
         0.01884   -0.00012    0.00354   -0.00078
C18   1    0.554719    0.100134    0.758920    10.50000    0.03202    0.01711 =
         0.02216    0.00015    0.00673   -0.00082
AFIX  43
H18   2    0.563407    0.040841    0.761832    10.50000   -1.20000
AFIX   0
C19   1    0.661137    0.151123    0.780443    10.50000    0.02201    0.02538 =
         0.02360    0.00213    0.00281    0.00361
AFIX  43
H19   2    0.739912    0.126136    0.796500    10.50000   -1.20000
AFIX   0
C20   1    0.648633    0.239725    0.777726    10.50000    0.02295    0.02261 =
         0.02106   -0.00021    0.00383   -0.00083
AFIX  43
H20   2    0.719016    0.274555    0.792219    10.50000   -1.20000
AFIX   0
C21   1    0.322248    0.078614    0.709712    10.50000    0.03024    0.02343 =
         0.03950   -0.00124   -0.00111   -0.00592
AFIX 137
H21A  2    0.257282    0.095596    0.733946    10.50000   -1.50000
H21B  2    0.345328    0.020078    0.721315    10.50000   -1.50000
H21C  2    0.291719    0.084003    0.658902    10.50000   -1.50000
AFIX   0
HKLF 4


REM  rottschaefer110_a.res in C2/c
REM wR2 = 0.1052, GooF = S = 1.070, Restrained GooF = 1.070 for all data
REM R1 = 0.0388 for 4716 Fo > 4sig(Fo) and 0.0521 for all 5715 data
REM 234 parameters refined using 0 restraints

END

WGHT      0.0412      2.3831

REM Highest difference peak  0.610,  deepest hole -0.264,  1-sigma level  0.049
Q1    1   0.5000  0.5132  0.7500  10.50000  0.05    0.61
Q2    1   0.4756  0.3943  0.7179  11.00000  0.05    0.34
Q3    1   0.4518  0.3744  0.6011  11.00000  0.05    0.33
Q4    1   0.1387  0.4018  0.6287  11.00000  0.05    0.32
;
_shelx_res_checksum              45402
_olex2_date_sample_data_collection 2019-04-05
_olex2_submission_special_instructions 'No special instructions were received'
_oxdiff_exptl_absorpt_empirical_details 
;
Empirical correction (ABSPACK) includes:
- Absorption correction using spherical harmonics
- Frame scaling
- Detector area scaling
;
_oxdiff_exptl_absorpt_empirical_full_max 1.108
_oxdiff_exptl_absorpt_empirical_full_min 0.892
####################################################################### 
# 
# This file contains crystal structure data downloaded from the 
# Cambridge Structural Database (CSD) hosted by the Cambridge 
# Crystallographic Data Centre (CCDC).
# 
# Full information about CCDC data access policies and citation 
# guidelines are available at http://www.ccdc.cam.ac.uk/access/V1 
# 
# Audit and citation data items may have been added by the CCDC. 
# Please retain this information to preserve the provenance of 
# this file and to allow appropriate attribution of the data. 
# 
#######################################################################

data_compound5c
_database_code_depnum_ccdc_archive 'CCDC 1939614'
loop_
_audit_author_name
_audit_author_address
'Hans Georg Stammler'
;University of Bielefeld
Germany
;
_audit_update_record             
;
2019-07-10 deposited with the CCDC.	2019-10-18 downloaded from the CCDC.
;


_audit_creation_date             2019-04-05
_audit_creation_method           
;
Olex2 1.2
(compiled 2018.05.29 svn.r3508 for OlexSys, GUI svn.r5506)
;
_shelx_SHELXL_version_number     2018/3
_chemical_name_common            ?
_chemical_name_systematic        ?
_chemical_formula_moiety         'C38 H39 Mo N2 O5 P3'
_chemical_formula_sum            'C38 H39 Mo N2 O5 P3'
_chemical_formula_weight         792.56
_chemical_melting_point          ?
_chemical_oxdiff_formula         'C38 H39 Mo N2 O5 P3'
loop_
_atom_type_symbol
_atom_type_description
_atom_type_scat_dispersion_real
_atom_type_scat_dispersion_imag
_atom_type_scat_source
C C 0.0033 0.0016 'International Tables Vol C Tables 4.2.6.8 and 6.1.1.4'
H H 0.0000 0.0000 'International Tables Vol C Tables 4.2.6.8 and 6.1.1.4'
Mo Mo -1.6832 0.6857 'International Tables Vol C Tables 4.2.6.8 and 6.1.1.4'
N N 0.0061 0.0033 'International Tables Vol C Tables 4.2.6.8 and 6.1.1.4'
O O 0.0106 0.0060 'International Tables Vol C Tables 4.2.6.8 and 6.1.1.4'
P P 0.1023 0.0942 'International Tables Vol C Tables 4.2.6.8 and 6.1.1.4'

_shelx_space_group_comment       
;
The symmetry employed for this shelxl refinement is uniquely defined
by the following loop, which should always be used as a source of
symmetry information in preference to the above space-group names.
They are only intended as comments.
;
_space_group_crystal_system      triclinic
_space_group_IT_number           2
_space_group_name_H-M_alt        'P -1'
_space_group_name_Hall           '-P 1'
loop_
_space_group_symop_operation_xyz
'x, y, z'
'-x, -y, -z'

_cell_length_a                   12.68020(10)
_cell_length_b                   13.72590(10)
_cell_length_c                   23.0210(2)
_cell_angle_alpha                93.5620(10)
_cell_angle_beta                 101.0270(10)
_cell_angle_gamma                98.0390(10)
_cell_volume                     3877.80(6)
_cell_formula_units_Z            4
_cell_measurement_reflns_used    105202
_cell_measurement_temperature    100.01(10)
_cell_measurement_theta_max      32.6150
_cell_measurement_theta_min      3.0660
_shelx_estimated_absorpt_T_max   ?
_shelx_estimated_absorpt_T_min   ?
_exptl_absorpt_coefficient_mu    0.505
_exptl_absorpt_correction_T_max  1.000
_exptl_absorpt_correction_T_min  0.463
_exptl_absorpt_correction_type   gaussian
_exptl_absorpt_process_details   
;
CrysAlisPro 1.171.40.47a (Rigaku Oxford Diffraction, 2019)
Numerical absorption correction based on gaussian integration over
			a multifaceted crystal model
Empirical absorption correction using spherical harmonics,
 implemented in SCALE3 ABSPACK scaling algorithm.
;
_exptl_absorpt_special_details   ?
_exptl_crystal_colour            'clear yellow'
_exptl_crystal_colour_lustre     clear
_exptl_crystal_colour_primary    yellow
_exptl_crystal_density_diffrn    1.358
_exptl_crystal_density_meas      ?
_exptl_crystal_density_method    ?
_exptl_crystal_description       irregular
_exptl_crystal_F_000             1632
loop_
_exptl_crystal_face_index_h
_exptl_crystal_face_index_k
_exptl_crystal_face_index_l
_exptl_crystal_face_perp_dist
-2 1 5 0.0813
2 -1 -5 0.0813
-1 4 -5 0.0965
1 -4 5 0.0965
5 3 3 0.0705
-1 0 -5 0.1035
-4 -3 5 0.0674
2 -5 3 0.0714
-1 -5 -4 0.1164
1 5 -2 0.0973
-5 -3 -1 0.0852

_exptl_crystal_size_max          0.196
_exptl_crystal_size_mid          0.167
_exptl_crystal_size_min          0.163
loop_
_exptl_oxdiff_crystal_face_indexfrac_h
_exptl_oxdiff_crystal_face_indexfrac_k
_exptl_oxdiff_crystal_face_indexfrac_l
_exptl_oxdiff_crystal_face_x
_exptl_oxdiff_crystal_face_y
_exptl_oxdiff_crystal_face_z
-1.9908 0.9941 5.0075 -0.0593 -0.1062 -0.1354
1.9908 -0.9941 -5.0075 0.0593 0.1062 0.1354
-0.9941 4.0034 -4.9882 -0.0917 -0.1334 0.1993
0.9941 -4.0034 4.9882 0.0917 0.1334 -0.1993
5.0041 2.9785 2.9881 0.3268 -0.1929 0.0145
-1.0035 0.0107 -4.9956 -0.1075 0.0627 0.1278
-3.9979 -2.9942 5.0068 -0.1890 0.0937 -0.2240
1.9888 -5.0004 2.9835 0.1244 0.2049 -0.1542
-1.0143 -4.9820 -4.0049 -0.1171 0.2957 0.0111
1.0087 4.9921 -1.9938 0.0565 -0.2227 0.1525
-5.0022 -2.9819 -0.9885 -0.3066 0.1686 -0.0690

_exptl_transmission_factor_max   ?
_exptl_transmission_factor_min   ?
_diffrn_reflns_av_R_equivalents  0.0347
_diffrn_reflns_av_unetI/netI     0.0216
_diffrn_reflns_Laue_measured_fraction_full 0.999
_diffrn_reflns_Laue_measured_fraction_max 0.952
_diffrn_reflns_limit_h_max       19
_diffrn_reflns_limit_h_min       -19
_diffrn_reflns_limit_k_max       20
_diffrn_reflns_limit_k_min       -19
_diffrn_reflns_limit_l_max       34
_diffrn_reflns_limit_l_min       -34
_diffrn_reflns_number            240247
_diffrn_reflns_point_group_measured_fraction_full 0.999
_diffrn_reflns_point_group_measured_fraction_max 0.952
_diffrn_reflns_theta_full        25.242
_diffrn_reflns_theta_max         32.846
_diffrn_reflns_theta_min         2.607
_diffrn_ambient_environment      N~2~
_diffrn_ambient_temperature      100.01(10)
_diffrn_detector                 'CCD plate'
_diffrn_detector_area_resol_mean 5.3114
_diffrn_detector_type            Atlas
_diffrn_measured_fraction_theta_full 0.999
_diffrn_measured_fraction_theta_max 0.952
_diffrn_measurement_details      
;
List of Runs (angles in degrees, time in seconds):

  # Type    Start    End  Width  t~exp~   \w     \q     \k     \f   Frames
#--------------------------------------------------------------------------
  1  \w    -88.00  13.00   1.00   10.00    --  -17.14 -77.00 120.00  101
  2  \w    -75.00 -27.00   1.00   10.00    --  -17.14 131.00  91.94   48
  3  \w     -8.00  86.00   1.00   10.00    --   17.14  57.00 -60.00   94
  4  \w    -51.00  42.00   1.00   10.00    --   17.14 -57.00  30.00   93
  5  \w    -51.00  42.00   1.00   10.00    --   17.14 -57.00 150.00   93
  6  \w     -8.00  86.00   1.00   10.00    --   17.14  57.00  60.00   94
  7  \w     -8.00  86.00   1.00   10.00    --   17.14  57.00-180.00   94
  8  \w    -51.00  42.00   1.00   10.00    --   17.14 -57.00-120.00   93
  9  \w     17.00  91.00   1.00   10.00    --   17.14-154.00  19.71   74
 10  \w    -76.00 -27.00   1.00   10.00    --  -17.14 132.00  -0.72   49
 11  \w    -75.00 -27.00   1.00   10.00    --  -17.14 131.00 -56.72   48
 12  \w    -72.00 -24.00   1.00   10.00    --  -17.14 126.00 178.71   48
 13  \w    -76.00 -27.00   1.00   10.00    --  -17.14 132.00  30.84   49
 14  \w     17.00  91.00   1.00   10.00    --   17.14-154.00 117.32   74
 15  \w     18.00  92.00   1.00   10.00    --   17.14-156.00 -31.31   74
 16  \w      3.00  72.00   1.00   10.00    --   17.14-126.00-157.63   69
 17  \w     35.00 101.00   1.00   10.00    --   17.14 178.00-180.00   66
 18  \w   -102.00 -55.00   1.00   10.00    --  -17.14 178.00  30.00   47
 19  \w    -20.00  56.00   1.00   10.00    --   17.14 -99.00 -90.00   76
 20  \w    -54.00  38.00   1.00   10.00    --   17.14 -38.00-150.00   92
 21  \w    -13.00  88.00   1.00   10.00    --   17.14  77.00 150.00  101
 22  \w     -4.00  88.00   1.00   10.00    --   17.14  38.00   0.00   92
 23  \w    -51.00  42.00   1.00   10.00    --   17.14 -57.00-180.00   93
 24  \w    -68.00   5.00   1.00   10.00    --   17.14   0.00-180.00   73
 25  \w      6.00  76.00   1.00   10.00    --   17.14-132.00-107.65   70
;
_diffrn_measurement_device       'four-circle diffractometer'
_diffrn_measurement_device_type  'SuperNova, Dual, Cu at home/near, Atlas'
_diffrn_measurement_method       '\w scans'
_diffrn_orient_matrix_type       
'CrysAlisPro convention (1999,Acta A55,543-557)'
_diffrn_orient_matrix_UB_11      0.0570247000
_diffrn_orient_matrix_UB_12      0.0038089000
_diffrn_orient_matrix_UB_13      0.0100663000
_diffrn_orient_matrix_UB_21      -0.0020164000
_diffrn_orient_matrix_UB_22      -0.0490919000
_diffrn_orient_matrix_UB_23      -0.0122560000
_diffrn_orient_matrix_UB_31      0.0084727000
_diffrn_orient_matrix_UB_32      0.0179479000
_diffrn_orient_matrix_UB_33      -0.0272422000
_diffrn_oxdiff_digest_frames     
;
01ee8ab338ebed4b1acc0e3be826262166019852c52
;
_diffrn_oxdiff_digest_hkl        
;
018c117ea63cae84997943726e38057fe48e71
;
_diffrn_radiation_monochromator  mirror
_diffrn_radiation_probe          x-ray
_diffrn_radiation_type           MoK\a
_diffrn_radiation_wavelength     0.71073
_diffrn_source                   'micro-focus sealed X-ray tube'
_diffrn_source_type              'SuperNova (Mo) X-ray Source'
_reflns_Friedel_coverage         0.000
_reflns_Friedel_fraction_full    .
_reflns_Friedel_fraction_max     .
_reflns_number_gt                24041
_reflns_number_total             27490
_reflns_odcompleteness_completeness 99.92
_reflns_odcompleteness_iscentric 1
_reflns_odcompleteness_theta     30.01
_reflns_special_details          
;
 Reflections were merged by SHELXL according to the crystal
 class for the calculation of statistics and refinement.
 
 _reflns_Friedel_fraction is defined as the number of unique
 Friedel pairs measured divided by the number that would be
 possible theoretically, ignoring centric projections and
 systematic absences.
;
_reflns_threshold_expression     'I > 2\s(I)'
_computing_cell_refinement       'CrysAlisPro 1.171.40.47a (Rigaku OD, 2019)'
_computing_data_collection       'CrysAlisPro 1.171.40.47a (Rigaku OD, 2019)'
_computing_data_reduction        'CrysAlisPro 1.171.40.47a (Rigaku OD, 2019)'
_computing_molecular_graphics    'Olex2 (Dolomanov et al., 2009)'
_computing_publication_material  'Olex2 (Dolomanov et al., 2009)'
_computing_structure_refinement  'ShelXL (Sheldrick, 2015)'
_computing_structure_solution    'ShelXT (Sheldrick, 2015)'
_refine_diff_density_max         0.644
_refine_diff_density_min         -0.581
_refine_diff_density_rms         0.062
_refine_ls_extinction_coef       .
_refine_ls_extinction_method     none
_refine_ls_goodness_of_fit_ref   1.055
_refine_ls_hydrogen_treatment    constr
_refine_ls_matrix_type           full
_refine_ls_number_parameters     899
_refine_ls_number_reflns         27490
_refine_ls_number_restraints     0
_refine_ls_R_factor_all          0.0356
_refine_ls_R_factor_gt           0.0279
_refine_ls_restrained_S_all      1.055
_refine_ls_shift/su_max          0.005
_refine_ls_shift/su_mean         0.000
_refine_ls_structure_factor_coef Fsqd
_refine_ls_weighting_details     
'w=1/[\s^2^(Fo^2^)+(0.0213P)^2^+2.4112P] where P=(Fo^2^+2Fc^2^)/3'
_refine_ls_weighting_scheme      calc
_refine_ls_wR_factor_gt          0.0619
_refine_ls_wR_factor_ref         0.0652
_refine_special_details          ?
_olex2_refinement_description    
;
1. Fixed Uiso
 At 1.2 times of:
  All C(H) groups
 At 1.5 times of:
  All C(H,H,H) groups
2.a Ternary CH refined with riding coordinates:
 C10(H10), C13(H13), C22(H22), C25(H25), C48(H48), C51(H51), C60(H60), C63(H63)
2.b Aromatic/amide H refined with riding coordinates:
 C6(H6), C7(H7), C8(H8), C18(H18), C19(H19), C20(H20), C29(H29), C30(H30),
 C31(H31), C32(H32), C33(H33), C44(H44), C45(H45), C46(H46), C56(H56), C57(H57),
  C58(H58), C67(H67), C68(H68), C69(H69), C70(H70), C71(H71)
2.c Idealised Me refined as rotating group:
 C11(H11A,H11B,H11C), C12(H12A,H12B,H12C), C14(H14A,H14B,H14C), C15(H15A,H15B,
 H15C), C23(H23A,H23B,H23C), C24(H24A,H24B,H24C), C26(H26A,H26B,H26C), C27(H27A,
 H27B,H27C), C49(H49A,H49B,H49C), C50(H50A,H50B,H50C), C52(H52A,H52B,H52C),
 C53(H53A,H53B,H53C), C61(H61A,H61B,H61C), C62(H62A,H62B,H62C), C64(H64A,H64B,
 H64C), C65(H65A,H65B,H65C)
;
_atom_sites_solution_hydrogens   geom
_atom_sites_solution_primary     dual
_atom_sites_solution_secondary   ?
loop_
_atom_site_label
_atom_site_type_symbol
_atom_site_fract_x
_atom_site_fract_y
_atom_site_fract_z
_atom_site_U_iso_or_equiv
_atom_site_adp_type
_atom_site_occupancy
_atom_site_site_symmetry_order
_atom_site_calc_flag
_atom_site_refinement_flags_posn
_atom_site_refinement_flags_adp
_atom_site_refinement_flags_occupancy
_atom_site_disorder_assembly
_atom_site_disorder_group
Mo1 Mo 0.18643(2) 0.29841(2) 0.21741(2) 0.01505(2) Uani 1 1 d . . . . .
Mo2 Mo 0.73712(2) 1.17269(2) 0.27633(2) 0.01544(2) Uani 1 1 d . . . . .
P1 P 0.36956(3) 0.49810(2) 0.12609(2) 0.01658(6) Uani 1 1 d . . . . .
P2 P 0.24231(3) 0.45005(2) 0.16840(2) 0.01681(6) Uani 1 1 d . . . . .
P3 P 0.15094(3) 0.56469(2) 0.17083(2) 0.01758(6) Uani 1 1 d . . . . .
P4 P 0.89613(2) 0.93948(2) 0.32974(2) 0.01449(5) Uani 1 1 d . . . . .
P5 P 0.76519(3) 1.01754(2) 0.32595(2) 0.01571(5) Uani 1 1 d . . . . .
P6 P 0.64982(3) 0.93594(2) 0.36557(2) 0.01673(6) Uani 1 1 d . . . . .
O1 O 0.42749(10) 0.25615(9) 0.26513(7) 0.0485(3) Uani 1 1 d . . . . .
O2 O 0.21554(10) 0.44266(9) 0.33472(5) 0.0375(3) Uani 1 1 d . . . . .
O3 O -0.05751(8) 0.33599(8) 0.17507(5) 0.0291(2) Uani 1 1 d . . . . .
O4 O 0.17729(14) 0.15402(11) 0.10183(5) 0.0567(4) Uani 1 1 d . . . . .
O5 O 0.07986(9) 0.12385(7) 0.27944(5) 0.0286(2) Uani 1 1 d . . . . .
O6 O 0.97057(9) 1.29653(8) 0.33174(5) 0.0288(2) Uani 1 1 d . . . . .
O7 O 0.84019(11) 1.09449(9) 0.16966(5) 0.0406(3) Uani 1 1 d . . . . .
O8 O 0.50972(12) 1.05873(13) 0.20456(7) 0.0635(4) Uani 1 1 d . . . . .
O9 O 0.63840(10) 1.24225(9) 0.38634(5) 0.0380(3) Uani 1 1 d . . . . .
O10 O 0.67736(11) 1.36554(8) 0.21967(5) 0.0360(3) Uani 1 1 d . . . . .
N1 N 0.37262(8) 0.69606(7) 0.09091(4) 0.01376(17) Uani 1 1 d . . . . .
N2 N 0.22612(8) 0.73517(7) 0.11661(4) 0.01475(17) Uani 1 1 d . . . . .
N3 N 0.87274(7) 0.76012(7) 0.38573(4) 0.01169(16) Uani 1 1 d . . . . .
N4 N 0.71732(8) 0.76042(7) 0.41393(4) 0.01301(16) Uani 1 1 d . . . . .
C1 C 0.30949(9) 0.76742(8) 0.09063(5) 0.01499(19) Uani 1 1 d . . . . .
C2 C 0.32785(9) 0.61440(8) 0.11698(5) 0.01337(19) Uani 1 1 d . . . . .
C3 C 0.23527(9) 0.64071(8) 0.13440(5) 0.01406(19) Uani 1 1 d . . . . .
C4 C 0.46511(9) 0.69623(8) 0.06267(5) 0.01415(19) Uani 1 1 d . . . . .
C5 C 0.44552(9) 0.67971(8) 0.00058(5) 0.01435(19) Uani 1 1 d . . . . .
C6 C 0.53597(10) 0.67754(9) -0.02540(5) 0.0177(2) Uani 1 1 d . . . . .
H6 H 0.526198 0.667109 -0.066516 0.021 Uiso 1 1 calc R . . . .
C7 C 0.63989(10) 0.69063(9) 0.00888(6) 0.0199(2) Uani 1 1 d . . . . .
H7 H 0.699121 0.688700 -0.009320 0.024 Uiso 1 1 calc R . . . .
C8 C 0.65640(10) 0.70656(10) 0.07006(6) 0.0220(2) Uani 1 1 d . . . . .
H8 H 0.726846 0.715539 0.092505 0.026 Uiso 1 1 calc R . . . .
C9 C 0.56934(10) 0.70942(10) 0.09870(5) 0.0196(2) Uani 1 1 d . . . . .
C10 C 0.33306(10) 0.66421(9) -0.03876(5) 0.0185(2) Uani 1 1 d . . . . .
H10 H 0.279743 0.665470 -0.013115 0.022 Uiso 1 1 calc R . . . .
C11 C 0.30937(13) 0.56348(10) -0.07505(6) 0.0285(3) Uani 1 1 d . . . . .
H11A H 0.359714 0.561258 -0.101217 0.043 Uiso 1 1 calc GR . . . .
H11B H 0.236477 0.553722 -0.098029 0.043 Uiso 1 1 calc GR . . . .
H11C H 0.317062 0.512297 -0.048662 0.043 Uiso 1 1 calc GR . . . .
C12 C 0.32087(11) 0.74786(11) -0.07967(6) 0.0253(3) Uani 1 1 d . . . . .
H12A H 0.333550 0.810063 -0.056013 0.038 Uiso 1 1 calc GR . . . .
H12B H 0.248655 0.737655 -0.103510 0.038 Uiso 1 1 calc GR . . . .
H12C H 0.372771 0.748176 -0.105060 0.038 Uiso 1 1 calc GR . . . .
C13 C 0.59095(11) 0.72561(14) 0.16618(6) 0.0338(4) Uani 1 1 d . . . . .
H13 H 0.521553 0.729807 0.178239 0.041 Uiso 1 1 calc R . . . .
C14 C 0.63779(13) 0.63848(16) 0.19422(7) 0.0415(4) Uani 1 1 d . . . . .
H14A H 0.585893 0.579252 0.182593 0.062 Uiso 1 1 calc GR . . . .
H14B H 0.653207 0.651046 0.236721 0.062 Uiso 1 1 calc GR . . . .
H14C H 0.703634 0.630555 0.180923 0.062 Uiso 1 1 calc GR . . . .
C15 C 0.66810(14) 0.82219(16) 0.18926(8) 0.0482(5) Uani 1 1 d . . . . .
H15A H 0.737729 0.818363 0.179419 0.072 Uiso 1 1 calc GR . . . .
H15B H 0.676375 0.832427 0.231621 0.072 Uiso 1 1 calc GR . . . .
H15C H 0.638532 0.876293 0.171191 0.072 Uiso 1 1 calc GR . . . .
C16 C 0.13619(9) 0.78726(8) 0.12172(5) 0.0160(2) Uani 1 1 d . . . . .
C17 C 0.03823(10) 0.75653(9) 0.08087(5) 0.0181(2) Uani 1 1 d . . . . .
C18 C -0.04542(10) 0.81164(10) 0.08364(6) 0.0227(2) Uani 1 1 d . . . . .
H18 H -0.111415 0.794527 0.056876 0.027 Uiso 1 1 calc R . . . .
C19 C -0.03157(11) 0.89145(10) 0.12566(7) 0.0257(3) Uani 1 1 d . . . . .
H19 H -0.088059 0.927711 0.126488 0.031 Uiso 1 1 calc R . . . .
C20 C 0.06524(11) 0.91788(9) 0.16642(6) 0.0233(2) Uani 1 1 d . . . . .
H20 H 0.072175 0.970673 0.194935 0.028 Uiso 1 1 calc R . . . .
C21 C 0.15284(10) 0.86675(9) 0.16555(6) 0.0180(2) Uani 1 1 d . . . . .
C22 C 0.02029(11) 0.66786(10) 0.03491(6) 0.0222(2) Uani 1 1 d . . . . .
H22 H 0.086617 0.637524 0.040789 0.027 Uiso 1 1 calc R . . . .
C23 C -0.07327(12) 0.59088(11) 0.04417(8) 0.0309(3) Uani 1 1 d . . . . .
H23A H -0.057545 0.571247 0.083818 0.046 Uiso 1 1 calc GR . . . .
H23B H -0.081590 0.534242 0.016101 0.046 Uiso 1 1 calc GR . . . .
H23C H -0.139364 0.618891 0.038385 0.046 Uiso 1 1 calc GR . . . .
C24 C -0.00195(18) 0.69669(14) -0.02869(7) 0.0450(4) Uani 1 1 d . . . . .
H24A H -0.064767 0.729445 -0.034917 0.068 Uiso 1 1 calc GR . . . .
H24B H -0.014915 0.638408 -0.055921 0.068 Uiso 1 1 calc GR . . . .
H24C H 0.059836 0.740386 -0.035265 0.068 Uiso 1 1 calc GR . . . .
C25 C 0.25905(11) 0.89405(9) 0.21088(6) 0.0208(2) Uani 1 1 d . . . . .
H25 H 0.318600 0.883581 0.190792 0.025 Uiso 1 1 calc R . . . .
C26 C 0.26271(17) 0.82742(14) 0.26170(8) 0.0477(5) Uani 1 1 d . . . . .
H26A H 0.206291 0.837666 0.282855 0.072 Uiso 1 1 calc GR . . . .
H26B H 0.332164 0.843110 0.288321 0.072 Uiso 1 1 calc GR . . . .
H26C H 0.251974 0.759578 0.245885 0.072 Uiso 1 1 calc GR . . . .
C27 C 0.28015(16) 1.00094(12) 0.23727(10) 0.0490(5) Uani 1 1 d . . . . .
H27A H 0.278228 1.043928 0.205869 0.074 Uiso 1 1 calc GR . . . .
H27B H 0.350341 1.014322 0.263302 0.074 Uiso 1 1 calc GR . . . .
H27C H 0.225200 1.012085 0.259307 0.074 Uiso 1 1 calc GR . . . .
C28 C 0.32911(11) 0.86444(9) 0.06793(6) 0.0206(2) Uani 1 1 d . . . . .
C29 C 0.24502(13) 0.90314(11) 0.03362(8) 0.0328(3) Uani 1 1 d . . . . .
H29 H 0.175174 0.867287 0.024248 0.039 Uiso 1 1 calc R . . . .
C30 C 0.26607(18) 0.99587(13) 0.01342(9) 0.0477(5) Uani 1 1 d . . . . .
H30 H 0.210114 1.021894 -0.009730 0.057 Uiso 1 1 calc R . . . .
C31 C 0.3693(2) 1.04940(12) 0.02749(10) 0.0530(6) Uani 1 1 d . . . . .
H31 H 0.382816 1.111252 0.013687 0.064 Uiso 1 1 calc R . . . .
C32 C 0.45225(18) 1.01157(12) 0.06189(9) 0.0474(5) Uani 1 1 d . . . . .
H32 H 0.521645 1.048280 0.071596 0.057 Uiso 1 1 calc R . . . .
C33 C 0.43310(13) 0.91892(11) 0.08221(7) 0.0307(3) Uani 1 1 d . . . . .
H33 H 0.489550 0.893394 0.105279 0.037 Uiso 1 1 calc R . . . .
C34 C 0.34239(12) 0.27207(10) 0.24738(7) 0.0271(3) Uani 1 1 d . . . . .
C35 C 0.20305(11) 0.39065(10) 0.29260(6) 0.0223(2) Uani 1 1 d . . . . .
C36 C 0.17916(14) 0.20617(11) 0.14244(6) 0.0299(3) Uani 1 1 d . . . . .
C37 C 0.03012(11) 0.32337(9) 0.18933(5) 0.0198(2) Uani 1 1 d . . . . .
C38 C 0.12241(11) 0.18649(9) 0.25742(6) 0.0203(2) Uani 1 1 d . . . . .
C39 C 0.80268(9) 0.71127(8) 0.41509(5) 0.01246(18) Uani 1 1 d . . . . .
C40 C 0.83282(9) 0.84481(8) 0.36547(5) 0.01239(18) Uani 1 1 d . . . . .
C41 C 0.73227(9) 0.84422(8) 0.38227(5) 0.01342(19) Uani 1 1 d . . . . .
C42 C 0.98291(9) 0.74200(8) 0.38581(5) 0.01242(18) Uani 1 1 d . . . . .
C43 C 1.00452(9) 0.68665(8) 0.33736(5) 0.01472(19) Uani 1 1 d . . . . .
C44 C 1.11197(10) 0.67119(9) 0.34032(5) 0.0190(2) Uani 1 1 d . . . . .
H44 H 1.128944 0.633036 0.309586 0.023 Uiso 1 1 calc R . . . .
C45 C 1.19360(10) 0.71149(10) 0.38804(6) 0.0205(2) Uani 1 1 d . . . . .
H45 H 1.264522 0.700143 0.389086 0.025 Uiso 1 1 calc R . . . .
C46 C 1.17023(10) 0.76871(9) 0.43432(5) 0.0183(2) Uani 1 1 d . . . . .
H46 H 1.226063 0.796636 0.465733 0.022 Uiso 1 1 calc R . . . .
C47 C 1.06377(9) 0.78502(8) 0.43441(5) 0.01463(19) Uani 1 1 d . . . . .
C48 C 0.91958(10) 0.64858(9) 0.28184(5) 0.0172(2) Uani 1 1 d . . . . .
H48 H 0.847758 0.655215 0.290051 0.021 Uiso 1 1 calc R . . . .
C49 C 0.93953(11) 0.71276(10) 0.23151(5) 0.0206(2) Uani 1 1 d . . . . .
H49A H 0.931845 0.779667 0.242417 0.031 Uiso 1 1 calc GR . . . .
H49B H 0.887507 0.687873 0.195818 0.031 Uiso 1 1 calc GR . . . .
H49C H 1.011688 0.710862 0.224828 0.031 Uiso 1 1 calc GR . . . .
C50 C 0.91982(12) 0.53971(10) 0.26208(6) 0.0247(3) Uani 1 1 d . . . . .
H50A H 0.985782 0.533356 0.248516 0.037 Uiso 1 1 calc GR . . . .
H50B H 0.858533 0.516920 0.230359 0.037 Uiso 1 1 calc GR . . . .
H50C H 0.915297 0.500792 0.295005 0.037 Uiso 1 1 calc GR . . . .
C51 C 1.03998(10) 0.84660(8) 0.48592(5) 0.0164(2) Uani 1 1 d . . . . .
H51 H 0.964094 0.857318 0.475619 0.020 Uiso 1 1 calc R . . . .
C52 C 1.11239(11) 0.94775(9) 0.49664(6) 0.0235(2) Uani 1 1 d . . . . .
H52A H 1.187331 0.938991 0.506422 0.035 Uiso 1 1 calc GR . . . .
H52B H 1.094886 0.985883 0.528893 0.035 Uiso 1 1 calc GR . . . .
H52C H 1.100346 0.981783 0.461343 0.035 Uiso 1 1 calc GR . . . .
C53 C 1.05414(11) 0.79375(10) 0.54297(5) 0.0220(2) Uani 1 1 d . . . . .
H53A H 1.008449 0.730499 0.535919 0.033 Uiso 1 1 calc GR . . . .
H53B H 1.034133 0.832873 0.573963 0.033 Uiso 1 1 calc GR . . . .
H53C H 1.128712 0.784767 0.554764 0.033 Uiso 1 1 calc GR . . . .
C54 C 0.62358(9) 0.72535(9) 0.43874(5) 0.01491(19) Uani 1 1 d . . . . .
C55 C 0.61482(10) 0.76833(9) 0.49423(5) 0.0189(2) Uani 1 1 d . . . . .
C56 C 0.52895(11) 0.72617(11) 0.51894(6) 0.0257(3) Uani 1 1 d . . . . .
H56 H 0.520981 0.752663 0.555737 0.031 Uiso 1 1 calc R . . . .
C57 C 0.45563(11) 0.64615(12) 0.49006(6) 0.0288(3) Uani 1 1 d . . . . .
H57 H 0.400101 0.618368 0.507901 0.035 Uiso 1 1 calc R . . . .
C58 C 0.46434(11) 0.60692(11) 0.43453(6) 0.0252(3) Uani 1 1 d . . . . .
H58 H 0.413553 0.553777 0.415085 0.030 Uiso 1 1 calc R . . . .
C59 C 0.54836(10) 0.64610(9) 0.40737(5) 0.0183(2) Uani 1 1 d . . . . .
C60 C 0.69112(11) 0.85822(10) 0.52731(6) 0.0221(2) Uani 1 1 d . . . . .
H60 H 0.746948 0.876951 0.504208 0.027 Uiso 1 1 calc R . . . .
C61 C 0.62835(14) 0.94509(11) 0.53245(7) 0.0316(3) Uani 1 1 d . . . . .
H61A H 0.597073 0.960635 0.493408 0.047 Uiso 1 1 calc GR . . . .
H61B H 0.677137 1.001636 0.553317 0.047 Uiso 1 1 calc GR . . . .
H61C H 0.571549 0.927370 0.553827 0.047 Uiso 1 1 calc GR . . . .
C62 C 0.74828(14) 0.83895(12) 0.58952(6) 0.0325(3) Uani 1 1 d . . . . .
H62A H 0.694926 0.821431 0.613110 0.049 Uiso 1 1 calc GR . . . .
H62B H 0.796421 0.897534 0.608043 0.049 Uiso 1 1 calc GR . . . .
H62C H 0.789291 0.785810 0.586375 0.049 Uiso 1 1 calc GR . . . .
C63 C 0.55114(11) 0.60506(10) 0.34493(6) 0.0239(3) Uani 1 1 d . . . . .
H63 H 0.620401 0.633752 0.335494 0.029 Uiso 1 1 calc R . . . .
C64 C 0.45909(13) 0.63835(15) 0.30085(7) 0.0373(4) Uani 1 1 d . . . . .
H64A H 0.390419 0.613694 0.310421 0.056 Uiso 1 1 calc GR . . . .
H64B H 0.460496 0.612960 0.261239 0.056 Uiso 1 1 calc GR . . . .
H64C H 0.468763 0.709218 0.303298 0.056 Uiso 1 1 calc GR . . . .
C65 C 0.54389(15) 0.49290(12) 0.33893(9) 0.0410(4) Uani 1 1 d . . . . .
H65A H 0.600758 0.473867 0.367833 0.061 Uiso 1 1 calc GR . . . .
H65B H 0.551812 0.471267 0.299753 0.061 Uiso 1 1 calc GR . . . .
H65C H 0.474536 0.462977 0.345446 0.061 Uiso 1 1 calc GR . . . .
C66 C 0.81682(9) 0.61858(8) 0.44176(5) 0.01407(19) Uani 1 1 d . . . . .
C67 C 0.80709(11) 0.60703(9) 0.50030(5) 0.0207(2) Uani 1 1 d . . . . .
H67 H 0.787585 0.657627 0.522828 0.025 Uiso 1 1 calc R . . . .
C68 C 0.82649(13) 0.52017(10) 0.52486(6) 0.0276(3) Uani 1 1 d . . . . .
H68 H 0.820342 0.512587 0.563991 0.033 Uiso 1 1 calc R . . . .
C69 C 0.85500(14) 0.44460(10) 0.49139(7) 0.0315(3) Uani 1 1 d . . . . .
H69 H 0.869466 0.386897 0.508344 0.038 Uiso 1 1 calc R . . . .
C70 C 0.86204(15) 0.45455(10) 0.43288(7) 0.0325(3) Uani 1 1 d . . . . .
H70 H 0.879861 0.403116 0.410242 0.039 Uiso 1 1 calc R . . . .
C71 C 0.84251(12) 0.54133(9) 0.40789(6) 0.0227(2) Uani 1 1 d . . . . .
H71 H 0.846624 0.547811 0.368377 0.027 Uiso 1 1 calc R . . . .
C72 C 0.88766(11) 1.24943(9) 0.31382(5) 0.0204(2) Uani 1 1 d . . . . .
C73 C 0.80339(13) 1.12293(10) 0.20766(6) 0.0255(3) Uani 1 1 d . . . . .
C74 C 0.58987(13) 1.09963(12) 0.23168(7) 0.0328(3) Uani 1 1 d . . . . .
C75 C 0.67304(11) 1.21716(10) 0.34692(6) 0.0221(2) Uani 1 1 d . . . . .
C76 C 0.70125(12) 1.29497(10) 0.23927(6) 0.0238(3) Uani 1 1 d . . . . .

loop_
_atom_site_aniso_label
_atom_site_aniso_U_11
_atom_site_aniso_U_22
_atom_site_aniso_U_33
_atom_site_aniso_U_23
_atom_site_aniso_U_13
_atom_site_aniso_U_12
Mo1 0.01850(5) 0.01207(4) 0.01583(4) 0.00271(3) 0.00486(3) 0.00409(3)
Mo2 0.02094(5) 0.01440(4) 0.01321(4) 0.00342(3) 0.00458(3) 0.00782(4)
P1 0.01792(14) 0.01618(13) 0.01883(13) 0.00342(10) 0.00744(11) 0.00763(11)
P2 0.02003(14) 0.01386(13) 0.01956(13) 0.00434(10) 0.00825(11) 0.00586(11)
P3 0.01818(14) 0.01399(13) 0.02484(15) 0.00564(11) 0.01196(11) 0.00487(11)
P4 0.01587(13) 0.01253(12) 0.01643(12) 0.00423(10) 0.00520(10) 0.00289(10)
P5 0.01927(14) 0.01347(13) 0.01595(13) 0.00396(10) 0.00431(10) 0.00575(11)
P6 0.01644(13) 0.01737(13) 0.01898(13) 0.00475(10) 0.00557(11) 0.00742(11)
O1 0.0256(6) 0.0355(6) 0.0798(10) -0.0021(6) -0.0040(6) 0.0121(5)
O2 0.0444(7) 0.0389(6) 0.0271(5) -0.0104(5) 0.0102(5) 0.0011(5)
O3 0.0216(5) 0.0303(5) 0.0339(5) 0.0025(4) 0.0017(4) 0.0042(4)
O4 0.0954(12) 0.0507(8) 0.0283(6) -0.0091(5) 0.0046(7) 0.0428(8)
O5 0.0338(5) 0.0213(5) 0.0337(5) 0.0097(4) 0.0124(4) 0.0032(4)
O6 0.0269(5) 0.0308(5) 0.0290(5) 0.0013(4) 0.0097(4) 0.0005(4)
O7 0.0640(8) 0.0379(6) 0.0303(5) 0.0039(5) 0.0247(6) 0.0226(6)
O8 0.0420(8) 0.0759(11) 0.0570(9) -0.0250(8) -0.0123(7) 0.0001(7)
O9 0.0389(6) 0.0476(7) 0.0330(6) -0.0026(5) 0.0197(5) 0.0113(5)
O10 0.0547(7) 0.0269(5) 0.0320(5) 0.0129(4) 0.0093(5) 0.0206(5)
N1 0.0130(4) 0.0138(4) 0.0158(4) 0.0017(3) 0.0060(3) 0.0022(3)
N2 0.0140(4) 0.0123(4) 0.0204(4) 0.0031(3) 0.0076(3) 0.0037(3)
N3 0.0128(4) 0.0108(4) 0.0124(4) 0.0020(3) 0.0038(3) 0.0025(3)
N4 0.0138(4) 0.0129(4) 0.0136(4) 0.0022(3) 0.0051(3) 0.0027(3)
C1 0.0147(5) 0.0135(5) 0.0178(5) 0.0013(4) 0.0059(4) 0.0020(4)
C2 0.0131(5) 0.0140(5) 0.0139(4) 0.0018(4) 0.0042(4) 0.0030(4)
C3 0.0144(5) 0.0123(5) 0.0170(5) 0.0025(4) 0.0057(4) 0.0031(4)
C4 0.0122(5) 0.0154(5) 0.0159(5) 0.0004(4) 0.0062(4) 0.0017(4)
C5 0.0156(5) 0.0123(5) 0.0157(5) 0.0018(4) 0.0045(4) 0.0018(4)
C6 0.0204(5) 0.0185(5) 0.0163(5) 0.0026(4) 0.0077(4) 0.0041(4)
C7 0.0173(5) 0.0229(6) 0.0232(6) 0.0045(4) 0.0106(4) 0.0060(4)
C8 0.0122(5) 0.0313(7) 0.0225(6) 0.0005(5) 0.0043(4) 0.0031(5)
C9 0.0141(5) 0.0269(6) 0.0168(5) -0.0028(4) 0.0039(4) 0.0011(4)
C10 0.0166(5) 0.0222(6) 0.0158(5) 0.0028(4) 0.0028(4) 0.0000(4)
C11 0.0322(7) 0.0237(6) 0.0245(6) -0.0002(5) 0.0017(5) -0.0066(5)
C12 0.0243(6) 0.0277(7) 0.0233(6) 0.0082(5) 0.0007(5) 0.0051(5)
C13 0.0165(6) 0.0642(11) 0.0174(6) -0.0093(6) 0.0021(5) 0.0031(6)
C14 0.0213(7) 0.0805(14) 0.0198(6) 0.0123(7) 0.0003(5) 0.0001(7)
C15 0.0286(8) 0.0671(13) 0.0392(9) -0.0287(9) -0.0049(7) 0.0051(8)
C16 0.0158(5) 0.0133(5) 0.0227(5) 0.0051(4) 0.0097(4) 0.0054(4)
C17 0.0168(5) 0.0180(5) 0.0224(5) 0.0060(4) 0.0080(4) 0.0047(4)
C18 0.0166(5) 0.0238(6) 0.0306(6) 0.0078(5) 0.0078(5) 0.0066(5)
C19 0.0217(6) 0.0224(6) 0.0389(7) 0.0071(5) 0.0132(5) 0.0117(5)
C20 0.0250(6) 0.0168(5) 0.0321(7) 0.0017(5) 0.0125(5) 0.0081(5)
C21 0.0195(5) 0.0136(5) 0.0241(5) 0.0044(4) 0.0099(4) 0.0043(4)
C22 0.0205(6) 0.0232(6) 0.0229(6) 0.0011(5) 0.0037(5) 0.0049(5)
C23 0.0210(6) 0.0247(7) 0.0453(8) -0.0016(6) 0.0051(6) 0.0021(5)
C24 0.0668(13) 0.0429(10) 0.0225(7) 0.0029(6) 0.0026(7) 0.0073(9)
C25 0.0215(6) 0.0166(5) 0.0251(6) 0.0005(4) 0.0072(5) 0.0028(4)
C26 0.0568(12) 0.0385(9) 0.0351(9) 0.0115(7) -0.0102(8) -0.0130(8)
C27 0.0384(9) 0.0202(7) 0.0776(14) -0.0082(8) -0.0109(9) 0.0042(6)
C28 0.0272(6) 0.0131(5) 0.0262(6) 0.0035(4) 0.0166(5) 0.0035(4)
C29 0.0349(8) 0.0275(7) 0.0478(9) 0.0206(6) 0.0241(7) 0.0155(6)
C30 0.0665(12) 0.0329(8) 0.0656(12) 0.0319(8) 0.0435(10) 0.0296(9)
C31 0.0900(16) 0.0181(7) 0.0680(13) 0.0174(8) 0.0528(12) 0.0106(8)
C32 0.0683(13) 0.0224(7) 0.0522(10) 0.0023(7) 0.0303(10) -0.0151(8)
C33 0.0385(8) 0.0209(6) 0.0319(7) 0.0006(5) 0.0148(6) -0.0080(6)
C34 0.0247(6) 0.0181(6) 0.0386(7) 0.0019(5) 0.0057(5) 0.0047(5)
C35 0.0234(6) 0.0220(6) 0.0218(6) 0.0028(4) 0.0059(5) 0.0028(5)
C36 0.0447(9) 0.0252(7) 0.0229(6) 0.0038(5) 0.0059(6) 0.0167(6)
C37 0.0237(6) 0.0158(5) 0.0197(5) 0.0016(4) 0.0045(4) 0.0019(4)
C38 0.0234(6) 0.0169(5) 0.0209(5) 0.0024(4) 0.0040(4) 0.0047(4)
C39 0.0142(5) 0.0117(4) 0.0122(4) 0.0009(3) 0.0045(4) 0.0022(4)
C40 0.0137(5) 0.0109(4) 0.0129(4) 0.0014(3) 0.0026(4) 0.0028(4)
C41 0.0144(5) 0.0135(5) 0.0132(4) 0.0023(4) 0.0038(4) 0.0031(4)
C42 0.0123(4) 0.0110(4) 0.0153(5) 0.0037(3) 0.0043(4) 0.0032(4)
C43 0.0158(5) 0.0142(5) 0.0159(5) 0.0037(4) 0.0062(4) 0.0034(4)
C44 0.0192(5) 0.0209(6) 0.0204(5) 0.0042(4) 0.0090(4) 0.0077(4)
C45 0.0157(5) 0.0245(6) 0.0246(6) 0.0091(5) 0.0068(4) 0.0084(4)
C46 0.0157(5) 0.0184(5) 0.0210(5) 0.0062(4) 0.0016(4) 0.0041(4)
C47 0.0167(5) 0.0120(5) 0.0160(5) 0.0046(4) 0.0032(4) 0.0037(4)
C48 0.0172(5) 0.0190(5) 0.0160(5) -0.0010(4) 0.0062(4) 0.0019(4)
C49 0.0215(6) 0.0245(6) 0.0168(5) 0.0027(4) 0.0059(4) 0.0045(5)
C50 0.0314(7) 0.0204(6) 0.0236(6) -0.0036(5) 0.0135(5) 0.0000(5)
C51 0.0189(5) 0.0136(5) 0.0159(5) 0.0008(4) 0.0006(4) 0.0040(4)
C52 0.0265(6) 0.0153(5) 0.0255(6) -0.0007(4) -0.0003(5) 0.0013(5)
C53 0.0294(6) 0.0197(6) 0.0164(5) 0.0014(4) 0.0029(5) 0.0051(5)
C54 0.0131(5) 0.0168(5) 0.0167(5) 0.0040(4) 0.0064(4) 0.0032(4)
C55 0.0184(5) 0.0231(6) 0.0172(5) 0.0024(4) 0.0068(4) 0.0050(4)
C56 0.0226(6) 0.0372(7) 0.0203(6) 0.0026(5) 0.0120(5) 0.0042(5)
C57 0.0209(6) 0.0394(8) 0.0280(7) 0.0068(6) 0.0130(5) -0.0008(6)
C58 0.0180(6) 0.0291(7) 0.0278(6) 0.0031(5) 0.0074(5) -0.0029(5)
C59 0.0153(5) 0.0208(5) 0.0189(5) 0.0021(4) 0.0050(4) 0.0011(4)
C60 0.0246(6) 0.0235(6) 0.0196(5) -0.0025(4) 0.0087(5) 0.0044(5)
C61 0.0394(8) 0.0275(7) 0.0326(7) 0.0006(6) 0.0151(6) 0.0120(6)
C62 0.0397(8) 0.0318(7) 0.0229(6) -0.0058(5) -0.0001(6) 0.0077(6)
C63 0.0188(6) 0.0286(7) 0.0220(6) -0.0057(5) 0.0062(5) -0.0038(5)
C64 0.0273(7) 0.0594(11) 0.0212(6) -0.0021(6) 0.0005(5) 0.0019(7)
C65 0.0410(9) 0.0295(8) 0.0508(10) -0.0138(7) 0.0182(8) -0.0050(7)
C66 0.0158(5) 0.0119(5) 0.0158(5) 0.0032(4) 0.0057(4) 0.0024(4)
C67 0.0302(6) 0.0182(5) 0.0179(5) 0.0043(4) 0.0109(5) 0.0087(5)
C68 0.0428(8) 0.0247(6) 0.0228(6) 0.0118(5) 0.0165(6) 0.0126(6)
C69 0.0501(9) 0.0196(6) 0.0352(7) 0.0149(5) 0.0234(7) 0.0151(6)
C70 0.0565(10) 0.0162(6) 0.0353(7) 0.0082(5) 0.0267(7) 0.0154(6)
C71 0.0366(7) 0.0154(5) 0.0213(6) 0.0045(4) 0.0156(5) 0.0078(5)
C72 0.0269(6) 0.0197(5) 0.0185(5) 0.0043(4) 0.0101(5) 0.0087(5)
C73 0.0385(8) 0.0210(6) 0.0208(6) 0.0054(5) 0.0091(5) 0.0120(5)
C74 0.0334(8) 0.0349(8) 0.0278(7) -0.0050(6) 0.0003(6) 0.0093(6)
C75 0.0217(6) 0.0234(6) 0.0228(6) 0.0031(5) 0.0061(5) 0.0063(5)
C76 0.0326(7) 0.0226(6) 0.0189(5) 0.0043(4) 0.0063(5) 0.0109(5)

_geom_special_details            
;
 All esds (except the esd in the dihedral angle between two l.s. planes)
 are estimated using the full covariance matrix.  The cell esds are taken
 into account individually in the estimation of esds in distances, angles
 and torsion angles; correlations between esds in cell parameters are only
 used when they are defined by crystal symmetry.  An approximate (isotropic)
 treatment of cell esds is used for estimating esds involving l.s. planes.
;
loop_
_geom_bond_atom_site_label_1
_geom_bond_atom_site_label_2
_geom_bond_distance
_geom_bond_site_symmetry_2
_geom_bond_publ_flag
Mo1 P2 2.5083(3) . ?
Mo1 C34 2.0559(14) . ?
Mo1 C35 2.0390(13) . ?
Mo1 C36 2.0556(14) . ?
Mo1 C37 2.0473(13) . ?
Mo1 C38 1.9952(13) . ?
Mo2 P5 2.5150(3) . ?
Mo2 C72 2.0476(14) . ?
Mo2 C73 2.0508(13) . ?
Mo2 C74 2.0402(16) . ?
Mo2 C75 2.0480(13) . ?
Mo2 C76 1.9988(13) . ?
P1 P2 2.0907(4) . ?
P1 C2 1.7627(11) . ?
P2 P3 2.0846(4) . ?
P3 C3 1.7536(11) . ?
P4 P5 2.0895(4) . ?
P4 C40 1.7615(11) . ?
P5 P6 2.0991(4) . ?
P6 C41 1.7608(11) . ?
O1 C34 1.1347(18) . ?
O2 C35 1.1395(16) . ?
O3 C37 1.1374(16) . ?
O4 C36 1.1359(18) . ?
O5 C38 1.1472(16) . ?
O6 C72 1.1420(17) . ?
O7 C73 1.1403(17) . ?
O8 C74 1.137(2) . ?
O9 C75 1.1363(16) . ?
O10 C76 1.1478(16) . ?
N1 C1 1.3485(14) . ?
N1 C2 1.4052(14) . ?
N1 C4 1.4454(14) . ?
N2 C1 1.3472(14) . ?
N2 C3 1.3972(14) . ?
N2 C16 1.4471(14) . ?
N3 C39 1.3473(14) . ?
N3 C40 1.4024(13) . ?
N3 C42 1.4523(14) . ?
N4 C39 1.3501(14) . ?
N4 C41 1.4094(14) . ?
N4 C54 1.4507(14) . ?
C1 C28 1.4671(16) . ?
C2 C3 1.3964(15) . ?
C4 C5 1.4014(15) . ?
C4 C9 1.4009(16) . ?
C5 C6 1.3943(16) . ?
C5 C10 1.5153(16) . ?
C6 H6 0.9300 . ?
C6 C7 1.3821(17) . ?
C7 H7 0.9300 . ?
C7 C8 1.3825(18) . ?
C8 H8 0.9300 . ?
C8 C9 1.3935(17) . ?
C9 C13 1.5215(18) . ?
C10 H10 0.9800 . ?
C10 C11 1.5311(18) . ?
C10 C12 1.5355(18) . ?
C11 H11A 0.9600 . ?
C11 H11B 0.9600 . ?
C11 H11C 0.9600 . ?
C12 H12A 0.9600 . ?
C12 H12B 0.9600 . ?
C12 H12C 0.9600 . ?
C13 H13 0.9800 . ?
C13 C14 1.532(3) . ?
C13 C15 1.532(2) . ?
C14 H14A 0.9600 . ?
C14 H14B 0.9600 . ?
C14 H14C 0.9600 . ?
C15 H15A 0.9600 . ?
C15 H15B 0.9600 . ?
C15 H15C 0.9600 . ?
C16 C17 1.4008(17) . ?
C16 C21 1.4039(17) . ?
C17 C18 1.3948(17) . ?
C17 C22 1.5242(18) . ?
C18 H18 0.9300 . ?
C18 C19 1.384(2) . ?
C19 H19 0.9300 . ?
C19 C20 1.383(2) . ?
C20 H20 0.9300 . ?
C20 C21 1.3969(17) . ?
C21 C25 1.5218(18) . ?
C22 H22 0.9800 . ?
C22 C23 1.531(2) . ?
C22 C24 1.525(2) . ?
C23 H23A 0.9600 . ?
C23 H23B 0.9600 . ?
C23 H23C 0.9600 . ?
C24 H24A 0.9600 . ?
C24 H24B 0.9600 . ?
C24 H24C 0.9600 . ?
C25 H25 0.9800 . ?
C25 C26 1.527(2) . ?
C25 C27 1.520(2) . ?
C26 H26A 0.9600 . ?
C26 H26B 0.9600 . ?
C26 H26C 0.9600 . ?
C27 H27A 0.9600 . ?
C27 H27B 0.9600 . ?
C27 H27C 0.9600 . ?
C28 C29 1.390(2) . ?
C28 C33 1.391(2) . ?
C29 H29 0.9300 . ?
C29 C30 1.390(2) . ?
C30 H30 0.9300 . ?
C30 C31 1.377(3) . ?
C31 H31 0.9300 . ?
C31 C32 1.374(3) . ?
C32 H32 0.9300 . ?
C32 C33 1.388(2) . ?
C33 H33 0.9300 . ?
C39 C66 1.4651(15) . ?
C40 C41 1.4005(15) . ?
C42 C43 1.4023(15) . ?
C42 C47 1.4005(16) . ?
C43 C44 1.3976(16) . ?
C43 C48 1.5164(16) . ?
C44 H44 0.9300 . ?
C44 C45 1.3834(18) . ?
C45 H45 0.9300 . ?
C45 C46 1.3862(18) . ?
C46 H46 0.9300 . ?
C46 C47 1.3993(16) . ?
C47 C51 1.5149(16) . ?
C48 H48 0.9800 . ?
C48 C49 1.5361(17) . ?
C48 C50 1.5353(17) . ?
C49 H49A 0.9600 . ?
C49 H49B 0.9600 . ?
C49 H49C 0.9600 . ?
C50 H50A 0.9600 . ?
C50 H50B 0.9600 . ?
C50 H50C 0.9600 . ?
C51 H51 0.9800 . ?
C51 C52 1.5316(17) . ?
C51 C53 1.5324(16) . ?
C52 H52A 0.9600 . ?
C52 H52B 0.9600 . ?
C52 H52C 0.9600 . ?
C53 H53A 0.9600 . ?
C53 H53B 0.9600 . ?
C53 H53C 0.9600 . ?
C54 C55 1.4039(16) . ?
C54 C59 1.4012(17) . ?
C55 C56 1.3948(17) . ?
C55 C60 1.5186(18) . ?
C56 H56 0.9300 . ?
C56 C57 1.378(2) . ?
C57 H57 0.9300 . ?
C57 C58 1.386(2) . ?
C58 H58 0.9300 . ?
C58 C59 1.3969(17) . ?
C59 C63 1.5197(17) . ?
C60 H60 0.9800 . ?
C60 C61 1.5340(19) . ?
C60 C62 1.5329(19) . ?
C61 H61A 0.9600 . ?
C61 H61B 0.9600 . ?
C61 H61C 0.9600 . ?
C62 H62A 0.9600 . ?
C62 H62B 0.9600 . ?
C62 H62C 0.9600 . ?
C63 H63 0.9800 . ?
C63 C64 1.534(2) . ?
C63 C65 1.525(2) . ?
C64 H64A 0.9600 . ?
C64 H64B 0.9600 . ?
C64 H64C 0.9600 . ?
C65 H65A 0.9600 . ?
C65 H65B 0.9600 . ?
C65 H65C 0.9600 . ?
C66 C67 1.3931(16) . ?
C66 C71 1.3890(16) . ?
C67 H67 0.9300 . ?
C67 C68 1.3835(17) . ?
C68 H68 0.9300 . ?
C68 C69 1.3829(19) . ?
C69 H69 0.9300 . ?
C69 C70 1.381(2) . ?
C70 H70 0.9300 . ?
C70 C71 1.3873(18) . ?
C71 H71 0.9300 . ?

loop_
_geom_angle_atom_site_label_1
_geom_angle_atom_site_label_2
_geom_angle_atom_site_label_3
_geom_angle
_geom_angle_site_symmetry_1
_geom_angle_site_symmetry_3
_geom_angle_publ_flag
C34 Mo1 P2 95.02(4) . . ?
C35 Mo1 P2 86.41(4) . . ?
C35 Mo1 C34 88.42(6) . . ?
C35 Mo1 C36 176.74(6) . . ?
C35 Mo1 C37 90.90(5) . . ?
C36 Mo1 P2 92.81(4) . . ?
C36 Mo1 C34 88.50(6) . . ?
C37 Mo1 P2 86.11(4) . . ?
C37 Mo1 C34 178.64(6) . . ?
C37 Mo1 C36 92.20(6) . . ?
C38 Mo1 P2 171.54(4) . . ?
C38 Mo1 C34 92.59(5) . . ?
C38 Mo1 C35 90.11(5) . . ?
C38 Mo1 C36 91.08(6) . . ?
C38 Mo1 C37 86.24(5) . . ?
C72 Mo2 P5 95.55(3) . . ?
C72 Mo2 C73 87.85(6) . . ?
C72 Mo2 C75 92.01(5) . . ?
C73 Mo2 P5 90.05(4) . . ?
C74 Mo2 P5 87.72(5) . . ?
C74 Mo2 C72 174.80(6) . . ?
C74 Mo2 C73 88.10(6) . . ?
C74 Mo2 C75 92.18(6) . . ?
C75 Mo2 P5 87.40(4) . . ?
C75 Mo2 C73 177.42(5) . . ?
C76 Mo2 P5 174.58(4) . . ?
C76 Mo2 C72 88.12(5) . . ?
C76 Mo2 C73 94.09(5) . . ?
C76 Mo2 C74 88.91(6) . . ?
C76 Mo2 C75 88.48(5) . . ?
C2 P1 P2 92.54(4) . . ?
P1 P2 Mo1 135.377(16) . . ?
P3 P2 Mo1 117.545(16) . . ?
P3 P2 P1 107.000(18) . . ?
C3 P3 P2 92.68(4) . . ?
C40 P4 P5 91.97(4) . . ?
P4 P5 Mo2 128.053(16) . . ?
P4 P5 P6 107.333(17) . . ?
P6 P5 Mo2 124.424(16) . . ?
C41 P6 P5 92.49(4) . . ?
C1 N1 C2 109.76(9) . . ?
C1 N1 C4 126.20(10) . . ?
C2 N1 C4 123.64(9) . . ?
C1 N2 C3 109.90(9) . . ?
C1 N2 C16 125.26(10) . . ?
C3 N2 C16 124.71(9) . . ?
C39 N3 C40 109.48(9) . . ?
C39 N3 C42 125.73(9) . . ?
C40 N3 C42 123.51(9) . . ?
C39 N4 C41 109.30(9) . . ?
C39 N4 C54 123.24(9) . . ?
C41 N4 C54 127.34(9) . . ?
N1 C1 C28 126.48(10) . . ?
N2 C1 N1 107.88(10) . . ?
N2 C1 C28 125.61(10) . . ?
N1 C2 P1 130.45(8) . . ?
C3 C2 P1 123.55(8) . . ?
C3 C2 N1 105.97(9) . . ?
N2 C3 P3 129.38(8) . . ?
C2 C3 P3 124.16(8) . . ?
C2 C3 N2 106.46(9) . . ?
C5 C4 N1 118.14(10) . . ?
C9 C4 N1 118.51(10) . . ?
C9 C4 C5 123.31(10) . . ?
C4 C5 C10 123.75(10) . . ?
C6 C5 C4 116.97(10) . . ?
C6 C5 C10 119.28(10) . . ?
C5 C6 H6 119.4 . . ?
C7 C6 C5 121.13(11) . . ?
C7 C6 H6 119.4 . . ?
C6 C7 H7 119.8 . . ?
C6 C7 C8 120.44(11) . . ?
C8 C7 H7 119.8 . . ?
C7 C8 H8 119.4 . . ?
C7 C8 C9 121.17(11) . . ?
C9 C8 H8 119.4 . . ?
C4 C9 C13 123.54(11) . . ?
C8 C9 C4 116.97(11) . . ?
C8 C9 C13 119.48(11) . . ?
C5 C10 H10 108.1 . . ?
C5 C10 C11 110.85(11) . . ?
C5 C10 C12 110.69(10) . . ?
C11 C10 H10 108.1 . . ?
C11 C10 C12 110.83(11) . . ?
C12 C10 H10 108.1 . . ?
C10 C11 H11A 109.5 . . ?
C10 C11 H11B 109.5 . . ?
C10 C11 H11C 109.5 . . ?
H11A C11 H11B 109.5 . . ?
H11A C11 H11C 109.5 . . ?
H11B C11 H11C 109.5 . . ?
C10 C12 H12A 109.5 . . ?
C10 C12 H12B 109.5 . . ?
C10 C12 H12C 109.5 . . ?
H12A C12 H12B 109.5 . . ?
H12A C12 H12C 109.5 . . ?
H12B C12 H12C 109.5 . . ?
C9 C13 H13 108.2 . . ?
C9 C13 C14 110.69(13) . . ?
C9 C13 C15 111.46(14) . . ?
C14 C13 H13 108.2 . . ?
C14 C13 C15 109.99(13) . . ?
C15 C13 H13 108.2 . . ?
C13 C14 H14A 109.5 . . ?
C13 C14 H14B 109.5 . . ?
C13 C14 H14C 109.5 . . ?
H14A C14 H14B 109.5 . . ?
H14A C14 H14C 109.5 . . ?
H14B C14 H14C 109.5 . . ?
C13 C15 H15A 109.5 . . ?
C13 C15 H15B 109.5 . . ?
C13 C15 H15C 109.5 . . ?
H15A C15 H15B 109.5 . . ?
H15A C15 H15C 109.5 . . ?
H15B C15 H15C 109.5 . . ?
C17 C16 N2 117.28(10) . . ?
C17 C16 C21 124.06(11) . . ?
C21 C16 N2 118.63(11) . . ?
C16 C17 C22 123.38(11) . . ?
C18 C17 C16 116.70(12) . . ?
C18 C17 C22 119.93(12) . . ?
C17 C18 H18 119.5 . . ?
C19 C18 C17 120.92(12) . . ?
C19 C18 H18 119.5 . . ?
C18 C19 H19 119.6 . . ?
C20 C19 C18 120.77(12) . . ?
C20 C19 H19 119.6 . . ?
C19 C20 H20 119.4 . . ?
C19 C20 C21 121.23(12) . . ?
C21 C20 H20 119.4 . . ?
C16 C21 C25 122.04(10) . . ?
C20 C21 C16 116.28(12) . . ?
C20 C21 C25 121.66(11) . . ?
C17 C22 H22 108.0 . . ?
C17 C22 C23 110.33(11) . . ?
C17 C22 C24 112.53(12) . . ?
C23 C22 H22 108.0 . . ?
C24 C22 H22 108.0 . . ?
C24 C22 C23 109.88(13) . . ?
C22 C23 H23A 109.5 . . ?
C22 C23 H23B 109.5 . . ?
C22 C23 H23C 109.5 . . ?
H23A C23 H23B 109.5 . . ?
H23A C23 H23C 109.5 . . ?
H23B C23 H23C 109.5 . . ?
C22 C24 H24A 109.5 . . ?
C22 C24 H24B 109.5 . . ?
C22 C24 H24C 109.5 . . ?
H24A C24 H24B 109.5 . . ?
H24A C24 H24C 109.5 . . ?
H24B C24 H24C 109.5 . . ?
C21 C25 H25 107.8 . . ?
C21 C25 C26 110.98(11) . . ?
C26 C25 H25 107.8 . . ?
C27 C25 C21 113.83(11) . . ?
C27 C25 H25 107.8 . . ?
C27 C25 C26 108.37(14) . . ?
C25 C26 H26A 109.5 . . ?
C25 C26 H26B 109.5 . . ?
C25 C26 H26C 109.5 . . ?
H26A C26 H26B 109.5 . . ?
H26A C26 H26C 109.5 . . ?
H26B C26 H26C 109.5 . . ?
C25 C27 H27A 109.5 . . ?
C25 C27 H27B 109.5 . . ?
C25 C27 H27C 109.5 . . ?
H27A C27 H27B 109.5 . . ?
H27A C27 H27C 109.5 . . ?
H27B C27 H27C 109.5 . . ?
C29 C28 C1 120.95(12) . . ?
C29 C28 C33 119.89(13) . . ?
C33 C28 C1 119.15(12) . . ?
C28 C29 H29 120.2 . . ?
C28 C29 C30 119.51(16) . . ?
C30 C29 H29 120.2 . . ?
C29 C30 H30 119.8 . . ?
C31 C30 C29 120.40(18) . . ?
C31 C30 H30 119.8 . . ?
C30 C31 H31 119.9 . . ?
C32 C31 C30 120.12(15) . . ?
C32 C31 H31 119.9 . . ?
C31 C32 H32 119.8 . . ?
C31 C32 C33 120.39(18) . . ?
C33 C32 H32 119.8 . . ?
C28 C33 H33 120.2 . . ?
C32 C33 C28 119.68(17) . . ?
C32 C33 H33 120.2 . . ?
O1 C34 Mo1 178.10(15) . . ?
O2 C35 Mo1 178.00(12) . . ?
O4 C36 Mo1 178.16(14) . . ?
O3 C37 Mo1 178.06(12) . . ?
O5 C38 Mo1 176.04(12) . . ?
N3 C39 N4 108.58(9) . . ?
N3 C39 C66 124.85(10) . . ?
N4 C39 C66 126.55(10) . . ?
N3 C40 P4 128.51(8) . . ?
C41 C40 P4 124.90(8) . . ?
C41 C40 N3 106.50(9) . . ?
N4 C41 P6 130.68(8) . . ?
C40 C41 P6 123.20(8) . . ?
C40 C41 N4 106.10(9) . . ?
C43 C42 N3 119.68(10) . . ?
C47 C42 N3 117.08(9) . . ?
C47 C42 C43 123.20(10) . . ?
C42 C43 C48 123.50(10) . . ?
C44 C43 C42 116.92(11) . . ?
C44 C43 C48 119.50(10) . . ?
C43 C44 H44 119.3 . . ?
C45 C44 C43 121.33(11) . . ?
C45 C44 H44 119.3 . . ?
C44 C45 H45 119.8 . . ?
C44 C45 C46 120.33(11) . . ?
C46 C45 H45 119.8 . . ?
C45 C46 H46 119.6 . . ?
C45 C46 C47 120.90(11) . . ?
C47 C46 H46 119.6 . . ?
C42 C47 C51 122.82(10) . . ?
C46 C47 C42 117.25(10) . . ?
C46 C47 C51 119.93(10) . . ?
C43 C48 H48 108.4 . . ?
C43 C48 C49 108.91(10) . . ?
C43 C48 C50 112.95(10) . . ?
C49 C48 H48 108.4 . . ?
C50 C48 H48 108.4 . . ?
C50 C48 C49 109.73(10) . . ?
C48 C49 H49A 109.5 . . ?
C48 C49 H49B 109.5 . . ?
C48 C49 H49C 109.5 . . ?
H49A C49 H49B 109.5 . . ?
H49A C49 H49C 109.5 . . ?
H49B C49 H49C 109.5 . . ?
C48 C50 H50A 109.5 . . ?
C48 C50 H50B 109.5 . . ?
C48 C50 H50C 109.5 . . ?
H50A C50 H50B 109.5 . . ?
H50A C50 H50C 109.5 . . ?
H50B C50 H50C 109.5 . . ?
C47 C51 H51 108.0 . . ?
C47 C51 C52 110.97(10) . . ?
C47 C51 C53 111.68(9) . . ?
C52 C51 H51 108.0 . . ?
C52 C51 C53 109.96(10) . . ?
C53 C51 H51 108.0 . . ?
C51 C52 H52A 109.5 . . ?
C51 C52 H52B 109.5 . . ?
C51 C52 H52C 109.5 . . ?
H52A C52 H52B 109.5 . . ?
H52A C52 H52C 109.5 . . ?
H52B C52 H52C 109.5 . . ?
C51 C53 H53A 109.5 . . ?
C51 C53 H53B 109.5 . . ?
C51 C53 H53C 109.5 . . ?
H53A C53 H53B 109.5 . . ?
H53A C53 H53C 109.5 . . ?
H53B C53 H53C 109.5 . . ?
C55 C54 N4 119.02(10) . . ?
C59 C54 N4 118.09(10) . . ?
C59 C54 C55 122.80(11) . . ?
C54 C55 C60 123.82(11) . . ?
C56 C55 C54 117.04(12) . . ?
C56 C55 C60 119.12(11) . . ?
C55 C56 H56 119.2 . . ?
C57 C56 C55 121.51(12) . . ?
C57 C56 H56 119.2 . . ?
C56 C57 H57 119.9 . . ?
C56 C57 C58 120.26(12) . . ?
C58 C57 H57 119.9 . . ?
C57 C58 H58 119.5 . . ?
C57 C58 C59 120.91(13) . . ?
C59 C58 H58 119.5 . . ?
C54 C59 C63 123.25(11) . . ?
C58 C59 C54 117.41(11) . . ?
C58 C59 C63 119.27(11) . . ?
C55 C60 H60 108.2 . . ?
C55 C60 C61 109.97(12) . . ?
C55 C60 C62 112.97(12) . . ?
C61 C60 H60 108.2 . . ?
C62 C60 H60 108.2 . . ?
C62 C60 C61 109.27(11) . . ?
C60 C61 H61A 109.5 . . ?
C60 C61 H61B 109.5 . . ?
C60 C61 H61C 109.5 . . ?
H61A C61 H61B 109.5 . . ?
H61A C61 H61C 109.5 . . ?
H61B C61 H61C 109.5 . . ?
C60 C62 H62A 109.5 . . ?
C60 C62 H62B 109.5 . . ?
C60 C62 H62C 109.5 . . ?
H62A C62 H62B 109.5 . . ?
H62A C62 H62C 109.5 . . ?
H62B C62 H62C 109.5 . . ?
C59 C63 H63 108.0 . . ?
C59 C63 C64 108.95(11) . . ?
C59 C63 C65 112.74(12) . . ?
C64 C63 H63 108.0 . . ?
C65 C63 H63 108.0 . . ?
C65 C63 C64 111.12(13) . . ?
C63 C64 H64A 109.5 . . ?
C63 C64 H64B 109.5 . . ?
C63 C64 H64C 109.5 . . ?
H64A C64 H64B 109.5 . . ?
H64A C64 H64C 109.5 . . ?
H64B C64 H64C 109.5 . . ?
C63 C65 H65A 109.5 . . ?
C63 C65 H65B 109.5 . . ?
C63 C65 H65C 109.5 . . ?
H65A C65 H65B 109.5 . . ?
H65A C65 H65C 109.5 . . ?
H65B C65 H65C 109.5 . . ?
C67 C66 C39 121.61(10) . . ?
C71 C66 C39 118.80(10) . . ?
C71 C66 C67 119.58(11) . . ?
C66 C67 H67 120.1 . . ?
C68 C67 C66 119.90(11) . . ?
C68 C67 H67 120.1 . . ?
C67 C68 H68 119.9 . . ?
C69 C68 C67 120.21(12) . . ?
C69 C68 H68 119.9 . . ?
C68 C69 H69 119.9 . . ?
C70 C69 C68 120.20(12) . . ?
C70 C69 H69 119.9 . . ?
C69 C70 H70 120.0 . . ?
C69 C70 C71 119.94(12) . . ?
C71 C70 H70 120.0 . . ?
C66 C71 H71 119.9 . . ?
C70 C71 C66 120.13(12) . . ?
C70 C71 H71 119.9 . . ?
O6 C72 Mo2 175.30(11) . . ?
O7 C73 Mo2 179.42(12) . . ?
O8 C74 Mo2 176.91(16) . . ?
O9 C75 Mo2 179.37(14) . . ?
O10 C76 Mo2 176.87(12) . . ?

loop_
_geom_torsion_atom_site_label_1
_geom_torsion_atom_site_label_2
_geom_torsion_atom_site_label_3
_geom_torsion_atom_site_label_4
_geom_torsion
_geom_torsion_site_symmetry_1
_geom_torsion_site_symmetry_2
_geom_torsion_site_symmetry_3
_geom_torsion_site_symmetry_4
_geom_torsion_publ_flag
P1 C2 C3 P3 3.13(15) . . . . ?
P1 C2 C3 N2 -176.39(8) . . . . ?
P2 P1 C2 N1 179.93(10) . . . . ?
P2 P1 C2 C3 -2.36(10) . . . . ?
P2 P3 C3 N2 177.72(10) . . . . ?
P2 P3 C3 C2 -1.69(10) . . . . ?
P4 C40 C41 P6 4.16(15) . . . . ?
P4 C40 C41 N4 -174.74(8) . . . . ?
P5 P4 C40 N3 -178.25(9) . . . . ?
P5 P4 C40 C41 -2.32(10) . . . . ?
P5 P6 C41 N4 175.55(10) . . . . ?
P5 P6 C41 C40 -3.05(10) . . . . ?
N1 C1 C28 C29 136.51(14) . . . . ?
N1 C1 C28 C33 -44.89(18) . . . . ?
N1 C2 C3 P3 -178.68(8) . . . . ?
N1 C2 C3 N2 1.80(12) . . . . ?
N1 C4 C5 C6 -178.28(10) . . . . ?
N1 C4 C5 C10 1.59(17) . . . . ?
N1 C4 C9 C8 178.34(11) . . . . ?
N1 C4 C9 C13 -1.22(19) . . . . ?
N2 C1 C28 C29 -45.56(19) . . . . ?
N2 C1 C28 C33 133.04(13) . . . . ?
N2 C16 C17 C18 -175.70(10) . . . . ?
N2 C16 C17 C22 4.26(17) . . . . ?
N2 C16 C21 C20 176.56(10) . . . . ?
N2 C16 C21 C25 -5.23(17) . . . . ?
N3 C39 C66 C67 129.88(13) . . . . ?
N3 C39 C66 C71 -48.93(17) . . . . ?
N3 C40 C41 P6 -179.16(8) . . . . ?
N3 C40 C41 N4 1.95(12) . . . . ?
N3 C42 C43 C44 -179.54(10) . . . . ?
N3 C42 C43 C48 3.83(16) . . . . ?
N3 C42 C47 C46 -179.26(9) . . . . ?
N3 C42 C47 C51 1.08(15) . . . . ?
N4 C39 C66 C67 -52.29(17) . . . . ?
N4 C39 C66 C71 128.91(13) . . . . ?
N4 C54 C55 C56 -174.10(11) . . . . ?
N4 C54 C55 C60 7.42(17) . . . . ?
N4 C54 C59 C58 173.90(11) . . . . ?
N4 C54 C59 C63 -9.16(17) . . . . ?
C1 N1 C2 P1 176.26(9) . . . . ?
C1 N1 C2 C3 -1.76(12) . . . . ?
C1 N1 C4 C5 -73.20(15) . . . . ?
C1 N1 C4 C9 109.00(14) . . . . ?
C1 N2 C3 P3 179.24(9) . . . . ?
C1 N2 C3 C2 -1.27(13) . . . . ?
C1 N2 C16 C17 100.13(14) . . . . ?
C1 N2 C16 C21 -77.89(15) . . . . ?
C1 C28 C29 C30 179.19(14) . . . . ?
C1 C28 C33 C32 -178.85(13) . . . . ?
C2 N1 C1 N2 0.99(13) . . . . ?
C2 N1 C1 C28 179.22(11) . . . . ?
C2 N1 C4 C5 98.86(13) . . . . ?
C2 N1 C4 C9 -78.94(14) . . . . ?
C3 N2 C1 N1 0.19(13) . . . . ?
C3 N2 C1 C28 -178.06(11) . . . . ?
C3 N2 C16 C17 -75.30(15) . . . . ?
C3 N2 C16 C21 106.69(13) . . . . ?
C4 N1 C1 N2 173.97(10) . . . . ?
C4 N1 C1 C28 -7.80(19) . . . . ?
C4 N1 C2 P1 3.06(17) . . . . ?
C4 N1 C2 C3 -174.96(10) . . . . ?
C4 C5 C6 C7 0.35(17) . . . . ?
C4 C5 C10 C11 -120.42(12) . . . . ?
C4 C5 C10 C12 116.18(13) . . . . ?
C4 C9 C13 C14 114.28(14) . . . . ?
C4 C9 C13 C15 -122.96(15) . . . . ?
C5 C4 C9 C8 0.66(19) . . . . ?
C5 C4 C9 C13 -178.90(13) . . . . ?
C5 C6 C7 C8 -0.21(19) . . . . ?
C6 C5 C10 C11 59.44(14) . . . . ?
C6 C5 C10 C12 -63.96(14) . . . . ?
C6 C7 C8 C9 0.3(2) . . . . ?
C7 C8 C9 C4 -0.5(2) . . . . ?
C7 C8 C9 C13 179.08(14) . . . . ?
C8 C9 C13 C14 -65.28(18) . . . . ?
C8 C9 C13 C15 57.49(19) . . . . ?
C9 C4 C5 C6 -0.59(17) . . . . ?
C9 C4 C5 C10 179.28(11) . . . . ?
C10 C5 C6 C7 -179.53(11) . . . . ?
C16 N2 C1 N1 -175.82(10) . . . . ?
C16 N2 C1 C28 5.94(19) . . . . ?
C16 N2 C3 P3 -4.73(17) . . . . ?
C16 N2 C3 C2 174.75(10) . . . . ?
C16 C17 C18 C19 -1.13(18) . . . . ?
C16 C17 C22 C23 119.89(13) . . . . ?
C16 C17 C22 C24 -117.00(15) . . . . ?
C16 C21 C25 C26 -80.74(16) . . . . ?
C16 C21 C25 C27 156.69(14) . . . . ?
C17 C16 C21 C20 -1.31(18) . . . . ?
C17 C16 C21 C25 176.90(11) . . . . ?
C17 C18 C19 C20 -0.7(2) . . . . ?
C18 C17 C22 C23 -60.16(15) . . . . ?
C18 C17 C22 C24 62.96(17) . . . . ?
C18 C19 C20 C21 1.7(2) . . . . ?
C19 C20 C21 C16 -0.67(18) . . . . ?
C19 C20 C21 C25 -178.89(12) . . . . ?
C20 C21 C25 C26 97.37(16) . . . . ?
C20 C21 C25 C27 -25.20(19) . . . . ?
C21 C16 C17 C18 2.20(18) . . . . ?
C21 C16 C17 C22 -177.84(11) . . . . ?
C22 C17 C18 C19 178.90(12) . . . . ?
C28 C29 C30 C31 -0.4(3) . . . . ?
C29 C28 C33 C32 -0.2(2) . . . . ?
C29 C30 C31 C32 -0.3(3) . . . . ?
C30 C31 C32 C33 0.6(3) . . . . ?
C31 C32 C33 C28 -0.4(3) . . . . ?
C33 C28 C29 C30 0.6(2) . . . . ?
C39 N3 C40 P4 174.70(8) . . . . ?
C39 N3 C40 C41 -1.82(12) . . . . ?
C39 N3 C42 C43 100.81(13) . . . . ?
C39 N3 C42 C47 -81.57(13) . . . . ?
C39 N4 C41 P6 179.76(9) . . . . ?
C39 N4 C41 C40 -1.45(12) . . . . ?
C39 N4 C54 C55 102.13(13) . . . . ?
C39 N4 C54 C59 -74.59(14) . . . . ?
C39 C66 C67 C68 -176.69(13) . . . . ?
C39 C66 C71 C70 176.60(13) . . . . ?
C40 N3 C39 N4 0.93(12) . . . . ?
C40 N3 C39 C66 179.09(10) . . . . ?
C40 N3 C42 C43 -93.52(13) . . . . ?
C40 N3 C42 C47 84.09(13) . . . . ?
C41 N4 C39 N3 0.34(12) . . . . ?
C41 N4 C39 C66 -177.78(10) . . . . ?
C41 N4 C54 C55 -82.30(14) . . . . ?
C41 N4 C54 C59 100.99(13) . . . . ?
C42 N3 C39 N4 168.28(10) . . . . ?
C42 N3 C39 C66 -13.56(17) . . . . ?
C42 N3 C40 P4 7.02(15) . . . . ?
C42 N3 C40 C41 -169.51(9) . . . . ?
C42 C43 C44 C45 -2.05(17) . . . . ?
C42 C43 C48 C49 104.35(12) . . . . ?
C42 C43 C48 C50 -133.47(11) . . . . ?
C42 C47 C51 C52 -126.28(12) . . . . ?
C42 C47 C51 C53 110.65(12) . . . . ?
C43 C42 C47 C46 -1.74(16) . . . . ?
C43 C42 C47 C51 178.60(10) . . . . ?
C43 C44 C45 C46 -0.08(19) . . . . ?
C44 C43 C48 C49 -72.20(13) . . . . ?
C44 C43 C48 C50 49.98(14) . . . . ?
C44 C45 C46 C47 1.44(18) . . . . ?
C45 C46 C47 C42 -0.55(17) . . . . ?
C45 C46 C47 C51 179.12(11) . . . . ?
C46 C47 C51 C52 54.07(14) . . . . ?
C46 C47 C51 C53 -69.00(14) . . . . ?
C47 C42 C43 C44 3.00(16) . . . . ?
C47 C42 C43 C48 -173.63(10) . . . . ?
C48 C43 C44 C45 174.73(11) . . . . ?
C54 N4 C39 N3 176.61(10) . . . . ?
C54 N4 C39 C66 -1.51(17) . . . . ?
C54 N4 C41 P6 3.69(17) . . . . ?
C54 N4 C41 C40 -177.53(10) . . . . ?
C54 C55 C56 C57 -0.3(2) . . . . ?
C54 C55 C60 C61 115.18(13) . . . . ?
C54 C55 C60 C62 -122.45(13) . . . . ?
C54 C59 C63 C64 -105.52(14) . . . . ?
C54 C59 C63 C65 130.64(14) . . . . ?
C55 C54 C59 C58 -2.68(18) . . . . ?
C55 C54 C59 C63 174.26(12) . . . . ?
C55 C56 C57 C58 -1.6(2) . . . . ?
C56 C55 C60 C61 -63.27(16) . . . . ?
C56 C55 C60 C62 59.10(16) . . . . ?
C56 C57 C58 C59 1.3(2) . . . . ?
C57 C58 C59 C54 0.7(2) . . . . ?
C57 C58 C59 C63 -176.33(13) . . . . ?
C58 C59 C63 C64 71.36(16) . . . . ?
C58 C59 C63 C65 -52.48(17) . . . . ?
C59 C54 C55 C56 2.45(18) . . . . ?
C59 C54 C55 C60 -176.03(12) . . . . ?
C60 C55 C56 C57 178.27(13) . . . . ?
C66 C67 C68 C69 -0.3(2) . . . . ?
C67 C66 C71 C70 -2.2(2) . . . . ?
C67 C68 C69 C70 -1.4(3) . . . . ?
C68 C69 C70 C71 1.2(3) . . . . ?
C69 C70 C71 C66 0.6(2) . . . . ?
C71 C66 C67 C68 2.1(2) . . . . ?

_shelx_res_file                  
;
TITL rottschaefer109_a.res in P-1
    rottschaefer109.res
    created by SHELXL-2018/3 at 08:08:39 on 05-Apr-2019
REM Old TITL rottschaefer109 in P-1
REM SHELXT solution in P-1: R1 0.080, Rweak 0.005, Alpha 0.046
REM <I/s> 0.000 for 0 systematic absences, Orientation as input
REM Formula found by SHELXT: C30 N5 O10 P5 Mo2
CELL 0.71073 12.6802 13.7259 23.021 93.562 101.027 98.039
ZERR 4 0.0001 0.0001 0.0002 0.001 0.001 0.001
LATT 1
SFAC C H Mo N O P
UNIT 152 156 4 8 20 12

L.S. 11
PLAN  11
MORE -1
BOND $H
CONF
fmap 2
acta
OMIT 0 0 6
OMIT -6 0 6
REM <olex2.extras>
REM <HklSrc "%.\\rottschaefer109.hkl">
REM </olex2.extras>

WGHT    0.021300    2.411200
FVAR       2.56430
MO1   3    0.186434    0.298412    0.217408    11.00000    0.01850    0.01207 =
         0.01583    0.00271    0.00486    0.00409
MO2   3    0.737122    1.172690    0.276327    11.00000    0.02094    0.01440 =
         0.01321    0.00342    0.00458    0.00782
P1    6    0.369561    0.498102    0.126086    11.00000    0.01792    0.01618 =
         0.01883    0.00342    0.00744    0.00763
P2    6    0.242312    0.450046    0.168402    11.00000    0.02003    0.01386 =
         0.01956    0.00434    0.00825    0.00586
P3    6    0.150943    0.564692    0.170829    11.00000    0.01818    0.01399 =
         0.02484    0.00564    0.01196    0.00487
P4    6    0.896129    0.939477    0.329739    11.00000    0.01587    0.01253 =
         0.01643    0.00423    0.00520    0.00289
P5    6    0.765193    1.017543    0.325947    11.00000    0.01927    0.01347 =
         0.01595    0.00396    0.00431    0.00575
P6    6    0.649817    0.935938    0.365573    11.00000    0.01644    0.01737 =
         0.01898    0.00475    0.00557    0.00742
O1    5    0.427494    0.256155    0.265125    11.00000    0.02562    0.03548 =
         0.07978   -0.00213   -0.00404    0.01215
O2    5    0.215535    0.442656    0.334720    11.00000    0.04436    0.03890 =
         0.02714   -0.01035    0.01024    0.00111
O3    5   -0.057512    0.335989    0.175075    11.00000    0.02165    0.03032 =
         0.03387    0.00251    0.00170    0.00421
O4    5    0.177288    0.154017    0.101834    11.00000    0.09537    0.05072 =
         0.02827   -0.00909    0.00461    0.04278
O5    5    0.079859    0.123853    0.279438    11.00000    0.03379    0.02128 =
         0.03374    0.00970    0.01243    0.00323
O6    5    0.970567    1.296526    0.331738    11.00000    0.02687    0.03080 =
         0.02895    0.00132    0.00974    0.00048
O7    5    0.840189    1.094491    0.169655    11.00000    0.06403    0.03786 =
         0.03028    0.00386    0.02471    0.02261
O8    5    0.509724    1.058734    0.204557    11.00000    0.04196    0.07594 =
         0.05700   -0.02503   -0.01228    0.00008
O9    5    0.638402    1.242251    0.386340    11.00000    0.03891    0.04758 =
         0.03301   -0.00261    0.01972    0.01132
O10   5    0.677357    1.365537    0.219669    11.00000    0.05468    0.02687 =
         0.03199    0.01291    0.00929    0.02055
N1    4    0.372618    0.696058    0.090909    11.00000    0.01302    0.01382 =
         0.01576    0.00170    0.00602    0.00219
N2    4    0.226115    0.735171    0.116606    11.00000    0.01399    0.01226 =
         0.02035    0.00311    0.00756    0.00369
N3    4    0.872745    0.760121    0.385728    11.00000    0.01278    0.01075 =
         0.01236    0.00202    0.00381    0.00247
N4    4    0.717323    0.760417    0.413933    11.00000    0.01377    0.01288 =
         0.01365    0.00224    0.00512    0.00273
C1    1    0.309487    0.767417    0.090630    11.00000    0.01466    0.01354 =
         0.01775    0.00125    0.00590    0.00204
C2    1    0.327851    0.614403    0.116983    11.00000    0.01314    0.01402 =
         0.01388    0.00179    0.00422    0.00297
C3    1    0.235271    0.640714    0.134402    11.00000    0.01436    0.01228 =
         0.01699    0.00253    0.00566    0.00310
C4    1    0.465107    0.696235    0.062667    11.00000    0.01225    0.01541 =
         0.01585    0.00038    0.00616    0.00166
C5    1    0.445518    0.679709    0.000583    11.00000    0.01558    0.01229 =
         0.01566    0.00180    0.00445    0.00178
C6    1    0.535966    0.677540   -0.025405    11.00000    0.02038    0.01846 =
         0.01628    0.00259    0.00766    0.00408
AFIX  43
H6    2    0.526198    0.667109   -0.066516    11.00000   -1.20000
AFIX   0
C7    1    0.639894    0.690627    0.008883    11.00000    0.01734    0.02290 =
         0.02317    0.00453    0.01062    0.00603
AFIX  43
H7    2    0.699121    0.688700   -0.009320    11.00000   -1.20000
AFIX   0
C8    1    0.656395    0.706563    0.070062    11.00000    0.01221    0.03128 =
         0.02249    0.00053    0.00434    0.00310
AFIX  43
H8    2    0.726846    0.715539    0.092505    11.00000   -1.20000
AFIX   0
C9    1    0.569336    0.709416    0.098696    11.00000    0.01414    0.02686 =
         0.01680   -0.00282    0.00387    0.00109
C10   1    0.333057    0.664206   -0.038755    11.00000    0.01663    0.02222 =
         0.01581    0.00281    0.00282    0.00002
AFIX  13
H10   2    0.279743    0.665470   -0.013115    11.00000   -1.20000
AFIX   0
C11   1    0.309369    0.563478   -0.075050    11.00000    0.03222    0.02366 =
         0.02448   -0.00019    0.00173   -0.00661
AFIX 137
H11A  2    0.359714    0.561258   -0.101217    11.00000   -1.50000
H11B  2    0.236477    0.553722   -0.098029    11.00000   -1.50000
H11C  2    0.317062    0.512297   -0.048662    11.00000   -1.50000
AFIX   0
C12   1    0.320866    0.747864   -0.079668    11.00000    0.02429    0.02768 =
         0.02326    0.00818    0.00072    0.00514
AFIX 137
H12A  2    0.333550    0.810063   -0.056013    11.00000   -1.50000
H12B  2    0.248655    0.737655   -0.103510    11.00000   -1.50000
H12C  2    0.372771    0.748176   -0.105060    11.00000   -1.50000
AFIX   0
C13   1    0.590949    0.725606    0.166178    11.00000    0.01653    0.06415 =
         0.01745   -0.00932    0.00211    0.00306
AFIX  13
H13   2    0.521553    0.729807    0.178239    11.00000   -1.20000
AFIX   0
C14   1    0.637794    0.638480    0.194222    11.00000    0.02131    0.08050 =
         0.01980    0.01229    0.00029    0.00009
AFIX 137
H14A  2    0.585893    0.579252    0.182593    11.00000   -1.50000
H14B  2    0.653207    0.651046    0.236721    11.00000   -1.50000
H14C  2    0.703634    0.630555    0.180923    11.00000   -1.50000
AFIX   0
C15   1    0.668099    0.822190    0.189257    11.00000    0.02860    0.06706 =
         0.03921   -0.02870   -0.00485    0.00513
AFIX 137
H15A  2    0.737729    0.818363    0.179419    11.00000   -1.50000
H15B  2    0.676375    0.832427    0.231621    11.00000   -1.50000
H15C  2    0.638532    0.876293    0.171191    11.00000   -1.50000
AFIX   0
C16   1    0.136191    0.787255    0.121717    11.00000    0.01580    0.01327 =
         0.02272    0.00514    0.00966    0.00540
C17   1    0.038230    0.756532    0.080874    11.00000    0.01675    0.01801 =
         0.02243    0.00596    0.00804    0.00466
C18   1   -0.045417    0.811640    0.083639    11.00000    0.01660    0.02385 =
         0.03063    0.00781    0.00783    0.00656
AFIX  43
H18   2   -0.111415    0.794527    0.056876    11.00000   -1.20000
AFIX   0
C19   1   -0.031574    0.891447    0.125661    11.00000    0.02169    0.02240 =
         0.03895    0.00711    0.01322    0.01175
AFIX  43
H19   2   -0.088059    0.927711    0.126488    11.00000   -1.20000
AFIX   0
C20   1    0.065242    0.917877    0.166416    11.00000    0.02505    0.01681 =
         0.03207    0.00170    0.01247    0.00811
AFIX  43
H20   2    0.072175    0.970673    0.194935    11.00000   -1.20000
AFIX   0
C21   1    0.152843    0.866751    0.165554    11.00000    0.01948    0.01359 =
         0.02406    0.00440    0.00987    0.00426
C22   1    0.020290    0.667855    0.034913    11.00000    0.02052    0.02323 =
         0.02290    0.00109    0.00373    0.00488
AFIX  13
H22   2    0.086617    0.637524    0.040789    11.00000   -1.20000
AFIX   0
C23   1   -0.073274    0.590884    0.044167    11.00000    0.02101    0.02469 =
         0.04527   -0.00160    0.00512    0.00206
AFIX 137
H23A  2   -0.057545    0.571247    0.083818    11.00000   -1.50000
H23B  2   -0.081590    0.534242    0.016101    11.00000   -1.50000
H23C  2   -0.139364    0.618891    0.038385    11.00000   -1.50000
AFIX   0
C24   1   -0.001949    0.696694   -0.028687    11.00000    0.06676    0.04292 =
         0.02248    0.00292    0.00261    0.00735
AFIX 137
H24A  2   -0.064767    0.729445   -0.034917    11.00000   -1.50000
H24B  2   -0.014915    0.638408   -0.055921    11.00000   -1.50000
H24C  2    0.059836    0.740386   -0.035265    11.00000   -1.50000
AFIX   0
C25   1    0.259054    0.894050    0.210885    11.00000    0.02154    0.01658 =
         0.02513    0.00050    0.00719    0.00284
AFIX  13
H25   2    0.318600    0.883581    0.190792    11.00000   -1.20000
AFIX   0
C26   1    0.262710    0.827416    0.261703    11.00000    0.05684    0.03850 =
         0.03506    0.01151   -0.01019   -0.01301
AFIX 137
H26A  2    0.206291    0.837666    0.282855    11.00000   -1.50000
H26B  2    0.332164    0.843110    0.288321    11.00000   -1.50000
H26C  2    0.251974    0.759578    0.245885    11.00000   -1.50000
AFIX   0
C27   1    0.280149    1.000942    0.237271    11.00000    0.03844    0.02022 =
         0.07762   -0.00824   -0.01091    0.00424
AFIX 137
H27A  2    0.278228    1.043928    0.205869    11.00000   -1.50000
H27B  2    0.350341    1.014322    0.263302    11.00000   -1.50000
H27C  2    0.225200    1.012085    0.259307    11.00000   -1.50000
AFIX   0
C28   1    0.329109    0.864445    0.067926    11.00000    0.02721    0.01312 =
         0.02621    0.00354    0.01664    0.00351
C29   1    0.245016    0.903144    0.033623    11.00000    0.03491    0.02747 =
         0.04781    0.02055    0.02405    0.01549
AFIX  43
H29   2    0.175174    0.867287    0.024248    11.00000   -1.20000
AFIX   0
C30   1    0.266065    0.995869    0.013421    11.00000    0.06653    0.03287 =
         0.06564    0.03187    0.04350    0.02959
AFIX  43
H30   2    0.210114    1.021894   -0.009730    11.00000   -1.20000
AFIX   0
C31   1    0.369256    1.049397    0.027487    11.00000    0.08995    0.01810 =
         0.06804    0.01736    0.05277    0.01060
AFIX  43
H31   2    0.382816    1.111252    0.013687    11.00000   -1.20000
AFIX   0
C32   1    0.452250    1.011572    0.061885    11.00000    0.06825    0.02236 =
         0.05224    0.00229    0.03026   -0.01507
AFIX  43
H32   2    0.521645    1.048280    0.071596    11.00000   -1.20000
AFIX   0
C33   1    0.433104    0.918923    0.082214    11.00000    0.03852    0.02095 =
         0.03194    0.00060    0.01480   -0.00798
AFIX  43
H33   2    0.489550    0.893394    0.105279    11.00000   -1.20000
AFIX   0
C34   1    0.342391    0.272069    0.247378    11.00000    0.02467    0.01806 =
         0.03865    0.00191    0.00566    0.00470
C35   1    0.203047    0.390652    0.292603    11.00000    0.02338    0.02202 =
         0.02184    0.00282    0.00587    0.00277
C36   1    0.179158    0.206170    0.142436    11.00000    0.04467    0.02520 =
         0.02292    0.00380    0.00594    0.01669
C37   1    0.030119    0.323373    0.189331    11.00000    0.02365    0.01577 =
         0.01965    0.00162    0.00447    0.00191
C38   1    0.122407    0.186487    0.257423    11.00000    0.02345    0.01688 =
         0.02090    0.00240    0.00401    0.00470

C39   1    0.802685    0.711269    0.415089    11.00000    0.01425    0.01168 =
         0.01219    0.00087    0.00448    0.00219
C40   1    0.832822    0.844812    0.365467    11.00000    0.01367    0.01087 =
         0.01291    0.00144    0.00263    0.00281
C41   1    0.732271    0.844216    0.382271    11.00000    0.01440    0.01346 =
         0.01325    0.00233    0.00381    0.00312
C42   1    0.982907    0.742004    0.385812    11.00000    0.01229    0.01103 =
         0.01527    0.00372    0.00429    0.00321
C43   1    1.004523    0.686649    0.337360    11.00000    0.01582    0.01419 =
         0.01593    0.00366    0.00616    0.00337
C44   1    1.111975    0.671190    0.340321    11.00000    0.01923    0.02092 =
         0.02039    0.00424    0.00905    0.00773
AFIX  43
H44   2    1.128944    0.633036    0.309586    11.00000   -1.20000
AFIX   0
C45   1    1.193605    0.711493    0.388045    11.00000    0.01573    0.02452 =
         0.02464    0.00907    0.00682    0.00842
AFIX  43
H45   2    1.264522    0.700143    0.389086    11.00000   -1.20000
AFIX   0
C46   1    1.170231    0.768709    0.434320    11.00000    0.01569    0.01841 =
         0.02097    0.00619    0.00164    0.00412
AFIX  43
H46   2    1.226063    0.796636    0.465733    11.00000   -1.20000
AFIX   0
C47   1    1.063769    0.785019    0.434413    11.00000    0.01673    0.01202 =
         0.01596    0.00456    0.00319    0.00372
C48   1    0.919584    0.648576    0.281844    11.00000    0.01716    0.01905 =
         0.01601   -0.00102    0.00622    0.00193
AFIX  13
H48   2    0.847758    0.655215    0.290051    11.00000   -1.20000
AFIX   0
C49   1    0.939526    0.712763    0.231507    11.00000    0.02155    0.02454 =
         0.01685    0.00270    0.00587    0.00446
AFIX 137
H49A  2    0.931845    0.779667    0.242417    11.00000   -1.50000
H49B  2    0.887507    0.687873    0.195818    11.00000   -1.50000
H49C  2    1.011688    0.710862    0.224828    11.00000   -1.50000
AFIX   0
C50   1    0.919821    0.539713    0.262079    11.00000    0.03142    0.02043 =
         0.02358   -0.00363    0.01347    0.00005
AFIX 137
H50A  2    0.985782    0.533356    0.248516    11.00000   -1.50000
H50B  2    0.858533    0.516920    0.230359    11.00000   -1.50000
H50C  2    0.915297    0.500792    0.295005    11.00000   -1.50000
AFIX   0
C51   1    1.039981    0.846604    0.485916    11.00000    0.01888    0.01356 =
         0.01594    0.00075    0.00056    0.00403
AFIX  13
H51   2    0.964094    0.857318    0.475619    11.00000   -1.20000
AFIX   0
C52   1    1.112392    0.947752    0.496645    11.00000    0.02654    0.01533 =
         0.02553   -0.00066   -0.00029    0.00126
AFIX 137
H52A  2    1.187331    0.938991    0.506422    11.00000   -1.50000
H52B  2    1.094886    0.985883    0.528893    11.00000   -1.50000
H52C  2    1.100346    0.981783    0.461343    11.00000   -1.50000
AFIX   0
C53   1    1.054141    0.793750    0.542968    11.00000    0.02940    0.01974 =
         0.01643    0.00144    0.00291    0.00509
AFIX 137
H53A  2    1.008449    0.730499    0.535919    11.00000   -1.50000
H53B  2    1.034133    0.832873    0.573963    11.00000   -1.50000
H53C  2    1.128712    0.784767    0.554764    11.00000   -1.50000
AFIX   0
C54   1    0.623578    0.725354    0.438736    11.00000    0.01312    0.01684 =
         0.01669    0.00397    0.00636    0.00320
C55   1    0.614816    0.768325    0.494225    11.00000    0.01835    0.02310 =
         0.01721    0.00242    0.00683    0.00502
C56   1    0.528948    0.726171    0.518936    11.00000    0.02256    0.03722 =
         0.02027    0.00265    0.01197    0.00422
AFIX  43
H56   2    0.520981    0.752663    0.555737    11.00000   -1.20000
AFIX   0
C57   1    0.455631    0.646148    0.490059    11.00000    0.02094    0.03945 =
         0.02798    0.00677    0.01296   -0.00085
AFIX  43
H57   2    0.400101    0.618368    0.507901    11.00000   -1.20000
AFIX   0
C58   1    0.464343    0.606916    0.434529    11.00000    0.01803    0.02911 =
         0.02781    0.00308    0.00740   -0.00289
AFIX  43
H58   2    0.413553    0.553777    0.415085    11.00000   -1.20000
AFIX   0
C59   1    0.548357    0.646098    0.407373    11.00000    0.01533    0.02079 =
         0.01888    0.00208    0.00503    0.00105
C60   1    0.691117    0.858219    0.527314    11.00000    0.02458    0.02354 =
         0.01964   -0.00249    0.00872    0.00441
AFIX  13
H60   2    0.746948    0.876951    0.504208    11.00000   -1.20000
AFIX   0
C61   1    0.628347    0.945092    0.532447    11.00000    0.03939    0.02753 =
         0.03264    0.00063    0.01511    0.01197
AFIX 137
H61A  2    0.597073    0.960635    0.493408    11.00000   -1.50000
H61B  2    0.677137    1.001636    0.553317    11.00000   -1.50000
H61C  2    0.571549    0.927370    0.553827    11.00000   -1.50000
AFIX   0
C62   1    0.748280    0.838948    0.589523    11.00000    0.03972    0.03178 =
         0.02292   -0.00577   -0.00007    0.00772
AFIX 137
H62A  2    0.694926    0.821431    0.613110    11.00000   -1.50000
H62B  2    0.796421    0.897534    0.608043    11.00000   -1.50000
H62C  2    0.789291    0.785810    0.586375    11.00000   -1.50000
AFIX   0
C63   1    0.551140    0.605063    0.344928    11.00000    0.01882    0.02855 =
         0.02196   -0.00571    0.00618   -0.00383
AFIX  13
H63   2    0.620401    0.633752    0.335494    11.00000   -1.20000
AFIX   0
C64   1    0.459089    0.638349    0.300846    11.00000    0.02734    0.05943 =
         0.02124   -0.00214    0.00052    0.00190
AFIX 137
H64A  2    0.390419    0.613694    0.310421    11.00000   -1.50000
H64B  2    0.460496    0.612960    0.261239    11.00000   -1.50000
H64C  2    0.468763    0.709218    0.303298    11.00000   -1.50000
AFIX   0
C65   1    0.543890    0.492900    0.338935    11.00000    0.04097    0.02951 =
         0.05077   -0.01383    0.01820   -0.00504
AFIX 137
H65A  2    0.600758    0.473867    0.367833    11.00000   -1.50000
H65B  2    0.551812    0.471267    0.299753    11.00000   -1.50000
H65C  2    0.474536    0.462977    0.345446    11.00000   -1.50000
AFIX   0
C66   1    0.816822    0.618580    0.441763    11.00000    0.01581    0.01193 =
         0.01581    0.00319    0.00572    0.00238
C67   1    0.807091    0.607030    0.500297    11.00000    0.03016    0.01819 =
         0.01793    0.00426    0.01089    0.00869
AFIX  43
H67   2    0.787585    0.657627    0.522828    11.00000   -1.20000
AFIX   0
C68   1    0.826491    0.520172    0.524855    11.00000    0.04276    0.02466 =
         0.02278    0.01184    0.01647    0.01257
AFIX  43
H68   2    0.820342    0.512587    0.563991    11.00000   -1.20000
AFIX   0
C69   1    0.854997    0.444597    0.491390    11.00000    0.05012    0.01964 =
         0.03517    0.01491    0.02343    0.01511
AFIX  43
H69   2    0.869466    0.386897    0.508344    11.00000   -1.20000
AFIX   0
C70   1    0.862041    0.454546    0.432878    11.00000    0.05652    0.01622 =
         0.03529    0.00824    0.02671    0.01541
AFIX  43
H70   2    0.879861    0.403116    0.410242    11.00000   -1.20000
AFIX   0
C71   1    0.842510    0.541335    0.407889    11.00000    0.03659    0.01542 =
         0.02134    0.00447    0.01559    0.00775
AFIX  43
H71   2    0.846624    0.547811    0.368377    11.00000   -1.20000
AFIX   0
C72   1    0.887661    1.249428    0.313820    11.00000    0.02692    0.01969 =
         0.01854    0.00426    0.01009    0.00874
C73   1    0.803388    1.122926    0.207661    11.00000    0.03848    0.02097 =
         0.02079    0.00538    0.00913    0.01195
C74   1    0.589873    1.099627    0.231684    11.00000    0.03344    0.03486 =
         0.02778   -0.00497    0.00035    0.00935
C75   1    0.673037    1.217160    0.346917    11.00000    0.02166    0.02337 =
         0.02279    0.00306    0.00614    0.00635
C76   1    0.701249    1.294973    0.239266    11.00000    0.03261    0.02261 =
         0.01895    0.00430    0.00631    0.01090
HKLF 4


REM  rottschaefer109_a.res in P-1
REM wR2 = 0.0652, GooF = S = 1.055, Restrained GooF = 1.055 for all data
REM R1 = 0.0279 for 24041 Fo > 4sig(Fo) and 0.0356 for all 27490 data
REM 899 parameters refined using 0 restraints

END

WGHT      0.0214      2.3983

REM Highest difference peak  0.644,  deepest hole -0.581,  1-sigma level  0.062
Q1    1   0.2912  1.0038  0.2031  11.00000  0.05    0.64
Q2    1   0.2326  0.8772  0.2691  11.00000  0.05    0.60
Q3    1   0.6323  0.6948  0.2023  11.00000  0.05    0.57
Q4    1   1.0259  0.7647  0.4096  11.00000  0.05    0.53
Q5    1   0.4600  0.6928  0.0315  11.00000  0.05    0.51
Q6    1   0.6657  0.8716  0.1729  11.00000  0.05    0.50
Q7    1   0.9863  0.7066  0.3584  11.00000  0.05    0.48
Q8    1   0.5979  0.7803  0.1615  11.00000  0.05    0.48
Q9    1  -0.0027  0.7877  0.0808  11.00000  0.05    0.47
Q10   1   1.1176  0.7825  0.4331  11.00000  0.05    0.46
Q11   1   0.7793  0.8461  0.3720  11.00000  0.05    0.46
;
_shelx_res_checksum              65123
_olex2_date_sample_data_collection 2019-04-04
_olex2_submission_special_instructions 'No special instructions were received'
_oxdiff_exptl_absorpt_empirical_details 
;
Empirical correction (ABSPACK) includes:
- Absorption correction using spherical harmonics
- Frame scaling
- Detector area scaling
;
_oxdiff_exptl_absorpt_empirical_full_max 1.070
_oxdiff_exptl_absorpt_empirical_full_min 0.940
